# Supplementary material for: n-Butyl­dichlorido{4-cyclo­hexyl-1-[phenyl(2-pyridyl-κN)methyl­ene]­thiosemicarbazidato-κ2 N 1,S}tin(IV) chloro­form monosolvate
Source: Acta Crystallogr Sect E Struct Rep Online. 2010 Apr 24;66(Pt 5):m571. doi: 10.1107/S1600536810014455 (PMC2979137; doi:10.1107/S1600536810014455)
Supplement: Supplementary file 1 [file e-66-0m571-sup1.cif]

##############################################################################
###                                                                        ###
###        Electronic paper (Acta Crystallographica Section E)             ###
###                                                                        ###
##############################################################################
#                                                                            #
# This CIF contains the data in a paper accepted for publication in Acta     #
# Crystallographica Section E. It conforms to the requirements of Notes      #
# for Authors for Section E, and has been peer reviewed under the auspices   #
# of the IUCr Commission on Journals.                                        #
#                                                                            #
# Full details of the Crystallographic Information File format               #
# are given in the paper "The Crystallographic Information File (CIF):       #
# a New Standard Archive File for Crystallography" by S. R. Hall, F. H.      #
# Allen and I. D. Brown [Acta Cryst. (1991), A47, 655-685].                  #
#                                                                            #
# The current version of the core CIF dictionary is obtainable from          #
# ftp://ftp.iucr.org/pub/cif_core.dic. The current version number is 2.4.    #
#                                                                            #
# Software is freely available for graphical display of the structure(s) in  #
# this CIF.  For information consult the CIF home page http://www.iucr.org/  #
# cif/home.html                                                              #
#                                                                            #
# This file may be used for bona fide research purposes within the           #
# scientific community so long as proper attribution is given to the journal # 
# article from which it was obtained.                                        #
#                                                                            #
##############################################################################
                                             
data_global
_audit_creation_method     SHELXL-97
_journal_date_recd_electronic     2010-04-19
_journal_date_accepted     2010-04-20
_journal_name_full     'Acta Crystallographica, Section E'
_journal_year     2010
_journal_volume     66
_journal_issue      5
_journal_page_first     m571
_journal_page_last     m571
_journal_paper_category     QM
_journal_coeditor_code     BT5251
_publ_contact_author
;
     Dr. Seik Weng Ng
     Department of Chemistry
     University of Malaya
     50603 Kuala Lumpur
     Malaysia
;
_publ_contact_author_email     seikweng@um.edu.my
_publ_contact_author_fax     '03 7967 4193'
_publ_contact_author_phone     '03 7967 6778'
_publ_section_title
;\
<i>n</i>-Butyldichlorido{4-cyclohexyl-1-[phenyl(2-pyridyl-\
\k<i>N</i>)methylene]thiosemicarbazidato-\k^2^<i>N</i>^1^,<i>S</i>}tin(IV)
chloroform monosolvate
;
loop_
    _publ_author_name
    _publ_author_address
    'Affan, Md. Abu'
;
Faculty of Resource Science and Technology
Universiti Malaysia Sarawak
94300 Kota Samarahan
Sarawak
Malaysia
;
    'Salam, Md. Abdus'
;
Faculty of Resource Science and Technology
Universiti Malaysia Sarawak
94300 Kota Samarahan
Sarawak
Malaysia
;
    'Farina, Yang'
;
School of Chemical Sciences and Food Technology
Universiti Kebangsaan Malaysia
43600 Bangi
Malaysia
;
    'Ng, Seik Weng'
;
Department of Chemistry
University of Malaya
50603 Kuala Lumpur
Malaysia
;
_publ_section_synopsis     .
data_I
_audit_creation_method     SHELXL-97
_chemical_name_systematic
;
<i>n</i>-Butyldichlorido{4-cyclohexyl-1-[phenyl(2-pyridyl-
\k<i>N</i>)methylene]thiosemicarbazidato-\k^2^<i>N</i>^1^,<i>S</i>}tin(IV)
chloroform monosolvate
;
_chemical_name_common     ?
_chemical_formula_moiety     'C23 H30 Cl2 N4 S Sn, C H Cl3'
_chemical_formula_sum     'C24 H31 Cl5 N4 S Sn'
_chemical_formula_iupac     '[Sn (C4 H9) (C19 H21 N4 S) Cl2], C H Cl3'
_chemical_formula_weight     703.53
_chemical_melting_point     ?
_symmetry_cell_setting     Monoclinic
_symmetry_space_group_name_H-M     'P 21/n'
_symmetry_space_group_name_Hall     '-P 2yn'
loop_
    _symmetry_equiv_pos_as_xyz
    'x, y, z'
    'x+1/2, -y+1/2, z+1/2'
    '-x, -y, -z'
    '-x-1/2, y-1/2, -z-1/2'
_cell_length_a     14.5095(9)
_cell_length_b     13.7308(8)
_cell_length_c     15.7412(10)
_cell_angle_alpha     90.00
_cell_angle_beta     94.4180(10)
_cell_angle_gamma     90.00
_cell_volume     3126.8(3)
_cell_formula_units_Z     4
_cell_measurement_reflns_used     8312
_cell_measurement_theta_min     2.3
_cell_measurement_theta_max     24.6
_cell_measurement_temperature     293(2)
_exptl_crystal_description     Prism
_exptl_crystal_colour     Orange
_exptl_crystal_size_max     0.40
_exptl_crystal_size_mid     0.30
_exptl_crystal_size_min     0.20
_exptl_crystal_density_diffrn     1.495
_exptl_crystal_density_meas     ?
_exptl_crystal_density_method     'not measured'
_exptl_crystal_F_000     1416
_exptl_absorpt_coefficient_mu     1.331
_exptl_absorpt_correction_type     Multi-scan
_exptl_absorpt_process_details     '(SADABS; Sheldrick, 1996)'
_exptl_absorpt_correction_T_min     0.6180
_exptl_absorpt_correction_T_max     0.7766
_diffrn_ambient_temperature     293(2)
_diffrn_radiation_type     MoK\a
_diffrn_radiation_wavelength     0.71073
_diffrn_radiation_source     'fine-focus sealed tube'
_diffrn_radiation_monochromator     graphite
_diffrn_measurement_device_type     'Bruker SMART APEX diffractometer'
_diffrn_measurement_method     '\w scans'
_diffrn_detector_area_resol_mean     ?
_diffrn_reflns_number     29403
_diffrn_reflns_av_R_equivalents     0.0322
_diffrn_reflns_av_sigmaI/netI     0.0296
_diffrn_reflns_theta_min     1.84
_diffrn_reflns_theta_max     27.50
_diffrn_reflns_theta_full     27.50
_diffrn_measured_fraction_theta_max     0.999
_diffrn_measured_fraction_theta_full     0.999
_diffrn_reflns_limit_h_min     -18
_diffrn_reflns_limit_h_max     18
_diffrn_reflns_limit_k_min     -17
_diffrn_reflns_limit_k_max     17
_diffrn_reflns_limit_l_min     -20
_diffrn_reflns_limit_l_max     19
_diffrn_standards_number     0
_diffrn_standards_interval_count     0
_diffrn_standards_interval_time     0
_diffrn_standards_decay_%     0
_reflns_number_total     7179
_reflns_number_gt     5127
_reflns_threshold_expression     I>2\s(I)
_refine_ls_structure_factor_coef     Fsqd
_refine_ls_matrix_type     full
_refine_ls_R_factor_all     0.0858
_refine_ls_R_factor_gt     0.0575
_refine_ls_wR_factor_gt     0.1641
_refine_ls_wR_factor_ref     0.2021
_refine_ls_goodness_of_fit_ref     1.102
_refine_ls_restrained_S_all     1.201
_refine_ls_number_reflns     7179
_refine_ls_number_parameters     332
_refine_ls_number_restraints     105
_refine_ls_hydrogen_treatment     constr
_refine_ls_weighting_scheme     calc
_refine_ls_weighting_details
         'calc w=1/[\s^2^(Fo^2^)+(0.1058P)^2^+5.4806P] where P=(Fo^2^+2Fc^2^)/3'
_atom_sites_solution_hydrogens     geom
_atom_sites_solution_primary     direct
_atom_sites_solution_secondary     difmap
_refine_ls_shift/su_max     0.001
_refine_ls_shift/su_mean     0.001
_refine_diff_density_max     1.483
_refine_diff_density_min     -1.135
_refine_ls_extinction_method     none
_refine_ls_extinction_coef     ?
loop_
    _atom_type_symbol
    _atom_type_description
    _atom_type_scat_dispersion_real
    _atom_type_scat_dispersion_imag
    _atom_type_scat_source
    'C' 'C' 0.0033 0.0016
                         'International Tables Vol C Tables 4.2.6.8 and 6.1.1.4'
    'H' 'H' 0.0000 0.0000
                         'International Tables Vol C Tables 4.2.6.8 and 6.1.1.4'
    'N' 'N' 0.0061 0.0033
                         'International Tables Vol C Tables 4.2.6.8 and 6.1.1.4'
    'S' 'S' 0.1246 0.1234
                         'International Tables Vol C Tables 4.2.6.8 and 6.1.1.4'
    'Cl' 'Cl' 0.1484 0.1585
                         'International Tables Vol C Tables 4.2.6.8 and 6.1.1.4'
    'Sn' 'Sn' -0.6537 1.4246
                         'International Tables Vol C Tables 4.2.6.8 and 6.1.1.4'
_computing_data_collection     'APEX2 (Bruker, 2009)'
_computing_cell_refinement     'SAINT (Bruker, 2009)'
_computing_data_reduction     'SAINT (Bruker, 2009)'
_computing_structure_solution     'SHELXS97 (Sheldrick, 2008)'
_computing_structure_refinement     'SHELXL97 (Sheldrick, 2008)'
_computing_molecular_graphics     'X-SEED (Barbour, 2001)'
_computing_publication_material     'publCIF (Westrip, 2010)'
loop_
    _atom_site_type_symbol
    _atom_site_label
    _atom_site_fract_x
    _atom_site_fract_y
    _atom_site_fract_z
    _atom_site_U_iso_or_equiv
    _atom_site_adp_type
    _atom_site_calc_flag
    _atom_site_refinement_flags
    _atom_site_occupancy
    _atom_site_disorder_assembly
    _atom_site_disorder_group
    Sn Sn1 0.64810(3) 0.58870(3) 0.13740(3) 0.04946(18) Uani d . 1 . .
    Cl Cl1 0.66887(14) 0.53556(13) 0.29057(11) 0.0682(5) Uani d . 1 . .
    Cl Cl2 0.65057(13) 0.61135(14) -0.01975(11) 0.0670(4) Uani d . 1 . .
    Cl Cl3 0.8024(6) 0.4670(4) 0.4790(4) 0.168(3) Uani d PDU 0.67 A 1
    Cl Cl4 0.9050(5) 0.3830(5) 0.6208(4) 0.154(2) Uani d PDU 0.67 A 1
    Cl Cl5 0.7217(6) 0.3399(7) 0.5849(7) 0.251(4) Uani d PDU 0.67 A 1
    Cl Cl3' 0.7344(11) 0.4338(15) 0.5063(12) 0.225(9) Uani d PDU 0.33 A 2
    Cl Cl4' 0.9232(11) 0.4198(17) 0.4959(12) 0.282(11) Uani d PDU 0.33 A 2
    Cl Cl5' 0.8460(14) 0.3630(19) 0.6443(6) 0.271(13) Uani d PDU 0.33 A 2
    S S1 0.70794(10) 0.75442(11) 0.16994(11) 0.0531(4) Uani d . 1 . .
    N N1 0.6704(4) 0.4298(3) 0.1105(3) 0.0500(11) Uani d . 1 . .
    N N2 0.7996(3) 0.5648(4) 0.1381(3) 0.0458(10) Uani d . 1 . .
    N N3 0.8608(3) 0.6390(3) 0.1461(3) 0.0518(12) Uani d . 1 . .
    N N4 0.8811(4) 0.8021(4) 0.1619(4) 0.0697(16) Uani d . 1 . .
    H H4 0.8588 0.8578 0.1745 0.084 Uiso calc R 1 . .
    C C1 0.5004(5) 0.5961(6) 0.1334(6) 0.077(2) Uani d D 1 . .
    H H1A 0.4766 0.6069 0.0749 0.092 Uiso calc R 1 . .
    H H1B 0.4773 0.5335 0.1509 0.092 Uiso calc R 1 . .
    C C2 0.4634(6) 0.6725(9) 0.1871(9) 0.133(4) Uani d DU 1 . .
    H H2A 0.4890 0.7341 0.1702 0.159 Uiso calc R 1 . .
    H H2B 0.4876 0.6604 0.2453 0.159 Uiso calc R 1 . .
    C C3 0.3626(7) 0.6855(10) 0.1881(10) 0.152(5) Uani d DU 1 . .
    H H3A 0.3493 0.6944 0.2471 0.182 Uiso calc R 1 . .
    H H3B 0.3470 0.7462 0.1589 0.182 Uiso calc R 1 . .
    C C4 0.2979(9) 0.6108(13) 0.1514(13) 0.209(8) Uani d DU 1 . .
    H H4A 0.2355 0.6335 0.1535 0.314 Uiso calc R 1 . .
    H H4B 0.3059 0.5516 0.1836 0.314 Uiso calc R 1 . .
    H H4C 0.3101 0.5987 0.0933 0.314 Uiso calc R 1 . .
    C C5 0.6025(5) 0.3647(5) 0.0968(5) 0.0636(17) Uani d . 1 . .
    H H5 0.5415 0.3860 0.0928 0.076 Uiso calc R 1 . .
    C C6 0.6202(5) 0.2677(5) 0.0883(5) 0.0712(19) Uani d . 1 . .
    H H6 0.5718 0.2239 0.0774 0.085 Uiso calc R 1 . .
    C C7 0.7096(6) 0.2356(5) 0.0961(5) 0.0706(19) Uani d . 1 . .
    H H7 0.7228 0.1696 0.0914 0.085 Uiso calc R 1 . .
    C C8 0.7794(5) 0.3018(4) 0.1109(4) 0.0576(15) Uani d . 1 . .
    H H8 0.8406 0.2810 0.1172 0.069 Uiso calc R 1 . .
    C C9 0.7591(4) 0.3990(4) 0.1165(4) 0.0486(13) Uani d . 1 . .
    C C10 0.8304(4) 0.4756(4) 0.1303(4) 0.0484(13) Uani d . 1 . .
    C C11 0.9298(2) 0.4507(3) 0.1343(3) 0.0560(15) Uani d G 1 . .
    C C12 0.9676(3) 0.4104(4) 0.0638(3) 0.0686(18) Uani d G 1 . .
    H H12 0.9305 0.3991 0.0140 0.082 Uiso calc R 1 . .
    C C13 1.0611(4) 0.3869(4) 0.0678(4) 0.088(3) Uani d G 1 . .
    H H13 1.0864 0.3599 0.0207 0.106 Uiso calc R 1 . .
    C C14 1.1167(3) 0.4038(5) 0.1423(5) 0.106(4) Uani d G 1 . .
    H H14 1.1792 0.3880 0.1450 0.127 Uiso calc R 1 . .
    C C15 1.0788(3) 0.4441(6) 0.2127(4) 0.123(4) Uani d G 1 . .
    H H15 1.1160 0.4554 0.2625 0.148 Uiso calc R 1 . .
    C C16 0.9854(4) 0.4676(5) 0.2087(3) 0.087(3) Uani d G 1 . .
    H H16 0.9601 0.4946 0.2559 0.105 Uiso calc R 1 . .
    C C17 0.8230(4) 0.7263(4) 0.1580(4) 0.0515(13) Uani d . 1 . .
    C C18 0.9787(4) 0.7986(5) 0.1466(5) 0.072(2) Uani d D 1 . .
    H H18 0.9957 0.7311 0.1350 0.087 Uiso calc R 1 . .
    C C19 1.0359(5) 0.8338(9) 0.2262(5) 0.107(3) Uani d D 1 . .
    H H19A 1.0171 0.8994 0.2399 0.128 Uiso calc R 1 . .
    H H19B 1.0243 0.7920 0.2739 0.128 Uiso calc R 1 . .
    C C20 1.1388(5) 0.8330(11) 0.2126(6) 0.136(5) Uani d D 1 . .
    H H20A 1.1731 0.8598 0.2626 0.163 Uiso calc R 1 . .
    H H20B 1.1590 0.7663 0.2058 0.163 Uiso calc R 1 . .
    C C21 1.1596(6) 0.8913(9) 0.1353(7) 0.121(5) Uani d D 1 . .
    H H21A 1.1484 0.9597 0.1460 0.145 Uiso calc R 1 . .
    H H21B 1.2245 0.8839 0.1257 0.145 Uiso calc R 1 . .
    C C22 1.1017(6) 0.8603(10) 0.0562(6) 0.129(4) Uani d D 1 . .
    H H22A 1.1201 0.7955 0.0395 0.155 Uiso calc R 1 . .
    H H22B 1.1120 0.9046 0.0099 0.155 Uiso calc R 1 . .
    C C23 0.9983(5) 0.8599(10) 0.0720(7) 0.110(3) Uani d D 1 . .
    H H23A 0.9783 0.9261 0.0817 0.132 Uiso calc R 1 . .
    H H23B 0.9629 0.8355 0.0216 0.132 Uiso calc R 1 . .
    C C24 0.8274(6) 0.3624(8) 0.5359(6) 0.134(4) Uani d DU 1 . .
    H H24 0.8452 0.3083 0.5000 0.161 Uiso calc PR 0.67 A 1
    H H24' 0.8185 0.2966 0.5127 0.161 Uiso d PR 0.33 A 2
loop_
    _atom_site_aniso_label
    _atom_site_aniso_U_11
    _atom_site_aniso_U_22
    _atom_site_aniso_U_33
    _atom_site_aniso_U_12
    _atom_site_aniso_U_13
    _atom_site_aniso_U_23
    Sn1 0.0436(3) 0.0431(3) 0.0616(3) -0.00057(16) 0.00317(18) 0.00019(17)
    Cl1 0.0875(12) 0.0550(9) 0.0624(10) -0.0180(8) 0.0071(8) 0.0049(7)
    Cl2 0.0722(11) 0.0693(10) 0.0584(9) -0.0024(8) -0.0024(8) 0.0029(8)
    Cl3 0.247(7) 0.095(3) 0.162(5) 0.047(4) 0.004(5) 0.012(3)
    Cl4 0.142(4) 0.179(5) 0.132(4) 0.034(4) -0.037(4) -0.043(4)
    Cl5 0.218(7) 0.239(8) 0.300(9) 0.027(7) 0.053(7) -0.020(7)
    Cl3' 0.212(12) 0.233(12) 0.229(12) 0.036(9) -0.001(9) -0.021(9)
    Cl4' 0.286(14) 0.267(14) 0.286(14) -0.009(10) -0.019(10) 0.005(10)
    Cl5' 0.283(16) 0.277(15) 0.253(15) -0.022(10) 0.017(10) -0.010(10)
    S1 0.0492(8) 0.0414(7) 0.0698(10) 0.0030(6) 0.0113(7) -0.0050(7)
    N1 0.048(3) 0.042(2) 0.059(3) -0.004(2) -0.003(2) 0.000(2)
    N2 0.045(2) 0.042(2) 0.050(3) -0.0014(19) 0.000(2) 0.000(2)
    N3 0.046(3) 0.037(2) 0.073(3) -0.001(2) 0.008(2) -0.008(2)
    N4 0.055(3) 0.040(3) 0.116(5) -0.004(2) 0.024(3) -0.019(3)
    C1 0.048(4) 0.092(6) 0.091(6) 0.002(4) 0.008(4) -0.011(4)
    C2 0.087(6) 0.132(8) 0.179(9) 0.019(6) 0.010(6) -0.048(7)
    C3 0.112(7) 0.152(9) 0.193(9) 0.022(7) 0.020(7) -0.049(8)
    C4 0.189(11) 0.206(12) 0.236(12) 0.013(9) 0.029(9) -0.030(9)
    C5 0.062(4) 0.052(4) 0.075(4) -0.006(3) -0.002(3) -0.002(3)
    C6 0.070(4) 0.055(4) 0.087(5) -0.018(3) -0.001(4) -0.004(4)
    C7 0.089(5) 0.041(3) 0.081(5) -0.008(3) -0.001(4) -0.002(3)
    C8 0.066(4) 0.039(3) 0.067(4) 0.002(3) 0.000(3) 0.001(3)
    C9 0.056(3) 0.042(3) 0.048(3) 0.005(2) -0.001(3) -0.002(2)
    C10 0.049(3) 0.040(3) 0.055(3) 0.005(2) 0.001(2) -0.004(2)
    C11 0.053(3) 0.039(3) 0.075(4) 0.004(3) -0.003(3) -0.003(3)
    C12 0.067(4) 0.062(4) 0.077(5) 0.009(3) 0.012(4) -0.004(3)
    C13 0.080(6) 0.083(5) 0.105(7) 0.018(4) 0.027(5) -0.005(5)
    C14 0.058(5) 0.098(7) 0.159(11) 0.023(5) -0.003(5) -0.016(6)
    C15 0.080(6) 0.145(9) 0.136(9) 0.039(6) -0.049(6) -0.053(8)
    C16 0.069(5) 0.101(7) 0.089(6) 0.023(5) -0.017(4) -0.027(5)
    C17 0.052(3) 0.041(3) 0.062(4) -0.001(2) 0.008(3) -0.005(3)
    C18 0.056(4) 0.045(3) 0.118(6) -0.008(3) 0.026(4) -0.017(4)
    C19 0.063(5) 0.157(10) 0.101(7) 0.010(6) 0.004(5) 0.006(7)
    C20 0.061(6) 0.185(14) 0.162(11) 0.005(7) 0.005(6) 0.013(11)
    C21 0.075(6) 0.105(8) 0.186(14) -0.025(5) 0.031(8) -0.023(8)
    C22 0.097(8) 0.146(11) 0.153(11) -0.006(8) 0.066(8) 0.014(9)
    C23 0.083(6) 0.148(10) 0.101(7) -0.014(7) 0.024(5) 0.011(7)
    C24 0.151(8) 0.116(7) 0.133(8) 0.019(7) -0.008(7) -0.009(7)
loop_
    _geom_bond_atom_site_label_1
    _geom_bond_atom_site_label_2
    _geom_bond_site_symmetry_2
    _geom_bond_distance
    _geom_bond_publ_flag
    Sn1 C1 . 2.142(7) yes
    Sn1 N1 . 2.250(5) yes
    Sn1 N2 . 2.221(5) yes
    Sn1 S1 . 2.475(2) yes
    Sn1 Cl1 . 2.515(2) yes
    Sn1 Cl2 . 2.496(2) yes
    Cl3 C24 . 1.715(8) ?
    Cl4 C24 . 1.704(8) ?
    Cl5 C24 . 1.795(8) ?
    Cl3' C24 . 1.703(10) ?
    Cl4' C24 . 1.755(9) ?
    Cl5' C24 . 1.707(10) ?
    S1 C17 . 1.738(6) ?
    N1 C5 . 1.336(8) ?
    N1 C9 . 1.350(8) ?
    N2 C10 . 1.313(7) ?
    N2 N3 . 1.351(7) ?
    N3 C17 . 1.338(7) ?
    N4 C17 . 1.337(8) ?
    N4 C18 . 1.456(8) ?
    N4 H4 . 0.8600 ?
    C1 C2 . 1.474(8) ?
    C1 H1A . 0.9700 ?
    C1 H1B . 0.9700 ?
    C2 C3 . 1.475(8) ?
    C2 H2A . 0.9700 ?
    C2 H2B . 0.9700 ?
    C3 C4 . 1.478(9) ?
    C3 H3A . 0.9700 ?
    C3 H3B . 0.9700 ?
    C4 H4A . 0.9600 ?
    C4 H4B . 0.9600 ?
    C4 H4C . 0.9600 ?
    C5 C6 . 1.364(10) ?
    C5 H5 . 0.9300 ?
    C6 C7 . 1.367(11) ?
    C6 H6 . 0.9300 ?
    C7 C8 . 1.368(9) ?
    C7 H7 . 0.9300 ?
    C8 C9 . 1.371(8) ?
    C8 H8 . 0.9300 ?
    C9 C10 . 1.479(8) ?
    C10 C11 . 1.480(7) ?
    C11 C12 . 1.3900 ?
    C11 C16 . 1.3900 ?
    C12 C13 . 1.3900 ?
    C12 H12 . 0.9300 ?
    C13 C14 . 1.3900 ?
    C13 H13 . 0.9300 ?
    C14 C15 . 1.3900 ?
    C14 H14 . 0.9300 ?
    C15 C16 . 1.3900 ?
    C15 H15 . 0.9300 ?
    C16 H16 . 0.9300 ?
    C18 C23 . 1.489(12) ?
    C18 C19 . 1.527(8) ?
    C18 H18 . 0.9800 ?
    C19 C20 . 1.525(8) ?
    C19 H19A . 0.9700 ?
    C19 H19B . 0.9700 ?
    C20 C21 . 1.507(9) ?
    C20 H20A . 0.9700 ?
    C20 H20B . 0.9700 ?
    C21 C22 . 1.510(9) ?
    C21 H21A . 0.9700 ?
    C21 H21B . 0.9700 ?
    C22 C23 . 1.540(8) ?
    C22 H22A . 0.9700 ?
    C22 H22B . 0.9700 ?
    C23 H23A . 0.9700 ?
    C23 H23B . 0.9700 ?
    C24 H24 . 0.9800 ?
    C24 H24' . 0.9801 ?
loop_
    _geom_angle_atom_site_label_1
    _geom_angle_atom_site_label_2
    _geom_angle_atom_site_label_3
    _geom_angle_site_symmetry_1
    _geom_angle_site_symmetry_3
    _geom_angle
    _geom_angle_publ_flag
    C1 Sn1 N2 . . 174.1(2) ?
    C1 Sn1 N1 . . 101.4(2) ?
    N2 Sn1 N1 . . 72.61(18) ?
    C1 Sn1 S1 . . 107.3(2) ?
    N2 Sn1 S1 . . 78.67(13) ?
    N1 Sn1 S1 . . 151.28(13) ?
    C1 Sn1 Cl2 . . 93.2(2) ?
    N2 Sn1 Cl2 . . 86.17(13) ?
    N1 Sn1 Cl2 . . 85.49(14) ?
    S1 Sn1 Cl2 . . 93.38(6) ?
    C1 Sn1 Cl1 . . 95.0(3) ?
    N2 Sn1 Cl1 . . 84.68(13) ?
    N1 Sn1 Cl1 . . 83.71(14) ?
    S1 Sn1 Cl1 . . 93.11(6) ?
    Cl2 Sn1 Cl1 . . 167.54(7) ?
    C17 S1 Sn1 . . 95.6(2) ?
    C5 N1 C9 . . 119.3(5) ?
    C5 N1 Sn1 . . 124.4(5) ?
    C9 N1 Sn1 . . 116.1(4) ?
    C10 N2 N3 . . 119.1(5) ?
    C10 N2 Sn1 . . 118.7(4) ?
    N3 N2 Sn1 . . 122.2(4) ?
    C17 N3 N2 . . 114.5(5) ?
    C17 N4 C18 . . 125.8(5) ?
    C17 N4 H4 . . 117.1 ?
    C18 N4 H4 . . 117.1 ?
    C2 C1 Sn1 . . 115.1(6) ?
    C2 C1 H1A . . 108.5 ?
    Sn1 C1 H1A . . 108.5 ?
    C2 C1 H1B . . 108.5 ?
    Sn1 C1 H1B . . 108.5 ?
    H1A C1 H1B . . 107.5 ?
    C1 C2 C3 . . 119.8(7) ?
    C1 C2 H2A . . 107.4 ?
    C3 C2 H2A . . 107.4 ?
    C1 C2 H2B . . 107.4 ?
    C3 C2 H2B . . 107.4 ?
    H2A C2 H2B . . 106.9 ?
    C4 C3 C2 . . 120.8(9) ?
    C4 C3 H3A . . 107.1 ?
    C2 C3 H3A . . 107.1 ?
    C4 C3 H3B . . 107.1 ?
    C2 C3 H3B . . 107.1 ?
    H3A C3 H3B . . 106.8 ?
    C3 C4 H4A . . 109.5 ?
    C3 C4 H4B . . 109.5 ?
    H4A C4 H4B . . 109.5 ?
    C3 C4 H4C . . 109.5 ?
    H4A C4 H4C . . 109.5 ?
    H4B C4 H4C . . 109.5 ?
    N1 C5 C6 . . 121.8(7) ?
    N1 C5 H5 . . 119.1 ?
    C6 C5 H5 . . 119.1 ?
    C7 C6 C5 . . 119.3(7) ?
    C7 C6 H6 . . 120.3 ?
    C5 C6 H6 . . 120.3 ?
    C6 C7 C8 . . 119.1(6) ?
    C6 C7 H7 . . 120.4 ?
    C8 C7 H7 . . 120.4 ?
    C9 C8 C7 . . 119.8(7) ?
    C9 C8 H8 . . 120.1 ?
    C7 C8 H8 . . 120.1 ?
    N1 C9 C8 . . 120.6(6) ?
    N1 C9 C10 . . 116.1(5) ?
    C8 C9 C10 . . 123.3(6) ?
    N2 C10 C11 . . 123.3(5) ?
    N2 C10 C9 . . 116.0(5) ?
    C11 C10 C9 . . 120.7(5) ?
    C12 C11 C16 . . 120.0 ?
    C12 C11 C10 . . 120.1(4) ?
    C16 C11 C10 . . 119.9(4) ?
    C13 C12 C11 . . 120.0 ?
    C13 C12 H12 . . 120.0 ?
    C11 C12 H12 . . 120.0 ?
    C12 C13 C14 . . 120.0 ?
    C12 C13 H13 . . 120.0 ?
    C14 C13 H13 . . 120.0 ?
    C15 C14 C13 . . 120.0 ?
    C15 C14 H14 . . 120.0 ?
    C13 C14 H14 . . 120.0 ?
    C14 C15 C16 . . 120.0 ?
    C14 C15 H15 . . 120.0 ?
    C16 C15 H15 . . 120.0 ?
    C15 C16 C11 . . 120.0 ?
    C15 C16 H16 . . 120.0 ?
    C11 C16 H16 . . 120.0 ?
    N4 C17 N3 . . 116.1(5) ?
    N4 C17 S1 . . 115.5(4) ?
    N3 C17 S1 . . 128.4(5) ?
    N4 C18 C23 . . 111.0(6) ?
    N4 C18 C19 . . 109.1(6) ?
    C23 C18 C19 . . 110.1(7) ?
    N4 C18 H18 . . 108.9 ?
    C23 C18 H18 . . 108.9 ?
    C19 C18 H18 . . 108.9 ?
    C20 C19 C18 . . 111.0(6) ?
    C20 C19 H19A . . 109.4 ?
    C18 C19 H19A . . 109.4 ?
    C20 C19 H19B . . 109.4 ?
    C18 C19 H19B . . 109.4 ?
    H19A C19 H19B . . 108.0 ?
    C21 C20 C19 . . 111.6(7) ?
    C21 C20 H20A . . 109.3 ?
    C19 C20 H20A . . 109.3 ?
    C21 C20 H20B . . 109.3 ?
    C19 C20 H20B . . 109.3 ?
    H20A C20 H20B . . 108.0 ?
    C22 C21 C20 . . 112.5(7) ?
    C22 C21 H21A . . 109.1 ?
    C20 C21 H21A . . 109.1 ?
    C22 C21 H21B . . 109.1 ?
    C20 C21 H21B . . 109.1 ?
    H21A C21 H21B . . 107.8 ?
    C21 C22 C23 . . 110.8(7) ?
    C21 C22 H22A . . 109.5 ?
    C23 C22 H22A . . 109.5 ?
    C21 C22 H22B . . 109.5 ?
    C23 C22 H22B . . 109.5 ?
    H22A C22 H22B . . 108.1 ?
    C18 C23 C22 . . 112.1(8) ?
    C18 C23 H23A . . 109.2 ?
    C22 C23 H23A . . 109.2 ?
    C18 C23 H23B . . 109.2 ?
    C22 C23 H23B . . 109.2 ?
    H23A C23 H23B . . 107.9 ?
    Cl5' C24 Cl4 . . 34.0(7) ?
    Cl5' C24 Cl3' . . 109.4(8) ?
    Cl4 C24 Cl3' . . 125.5(11) ?
    Cl5' C24 Cl3 . . 121.9(12) ?
    Cl4 C24 Cl3 . . 111.8(7) ?
    Cl3' C24 Cl3 . . 41.0(7) ?
    Cl5' C24 Cl4' . . 106.7(7) ?
    Cl4 C24 Cl4' . . 73.3(7) ?
    Cl3' C24 Cl4' . . 106.0(7) ?
    Cl3 C24 Cl4' . . 65.1(7) ?
    Cl5' C24 Cl5 . . 69.3(7) ?
    Cl4 C24 Cl5 . . 103.1(6) ?
    Cl3' C24 Cl5 . . 62.1(7) ?
    Cl3 C24 Cl5 . . 102.5(6) ?
    Cl4' C24 Cl5 . . 163.2(12) ?
    Cl5' C24 H24 . . 123.4 ?
    Cl4 C24 H24 . . 112.9 ?
    Cl3' C24 H24 . . 121.2 ?
    Cl3 C24 H24 . . 112.9 ?
    Cl4' C24 H24 . . 83.2 ?
    Cl5 C24 H24 . . 112.9 ?
    Cl5' C24 H24' . . 112.5 ?
    Cl4 C24 H24' . . 120.3 ?
    Cl3' C24 H24' . . 110.5 ?
    Cl3 C24 H24' . . 124.2 ?
    Cl4' C24 H24' . . 111.5 ?
    Cl5 C24 H24' . . 84.7 ?
    H24 C24 H24' . . 28.2 ?
loop_
    _geom_torsion_atom_site_label_1
    _geom_torsion_atom_site_label_2
    _geom_torsion_atom_site_label_3
    _geom_torsion_atom_site_label_4
    _geom_torsion_site_symmetry_1
    _geom_torsion_site_symmetry_2
    _geom_torsion_site_symmetry_3
    _geom_torsion_site_symmetry_4
    _geom_torsion
    _geom_torsion_publ_flag
    C1 Sn1 S1 C17 . . . . -174.4(3) ?
    N2 Sn1 S1 C17 . . . . 5.4(2) ?
    N1 Sn1 S1 C17 . . . . 6.8(4) ?
    Cl2 Sn1 S1 C17 . . . . -80.0(2) ?
    Cl1 Sn1 S1 C17 . . . . 89.4(2) ?
    C1 Sn1 N1 C5 . . . . 0.0(6) ?
    N2 Sn1 N1 C5 . . . . -179.7(6) ?
    S1 Sn1 N1 C5 . . . . 178.9(4) ?
    Cl2 Sn1 N1 C5 . . . . -92.3(5) ?
    Cl1 Sn1 N1 C5 . . . . 93.9(5) ?
    C1 Sn1 N1 C9 . . . . -174.0(5) ?
    N2 Sn1 N1 C9 . . . . 6.2(4) ?
    S1 Sn1 N1 C9 . . . . 4.8(6) ?
    Cl2 Sn1 N1 C9 . . . . 93.6(4) ?
    Cl1 Sn1 N1 C9 . . . . -80.1(4) ?
    C1 Sn1 N2 C10 . . . . -8(3) ?
    N1 Sn1 N2 C10 . . . . -5.2(4) ?
    S1 Sn1 N2 C10 . . . . 174.1(5) ?
    Cl2 Sn1 N2 C10 . . . . -91.7(4) ?
    Cl1 Sn1 N2 C10 . . . . 79.9(4) ?
    C1 Sn1 N2 N3 . . . . 172(2) ?
    N1 Sn1 N2 N3 . . . . 174.7(5) ?
    S1 Sn1 N2 N3 . . . . -6.0(4) ?
    Cl2 Sn1 N2 N3 . . . . 88.3(4) ?
    Cl1 Sn1 N2 N3 . . . . -100.2(4) ?
    C10 N2 N3 C17 . . . . -176.7(6) ?
    Sn1 N2 N3 C17 . . . . 3.4(7) ?
    N2 Sn1 C1 C2 . . . . 154(2) ?
    N1 Sn1 C1 C2 . . . . 151.1(9) ?
    S1 Sn1 C1 C2 . . . . -28.3(9) ?
    Cl2 Sn1 C1 C2 . . . . -122.8(9) ?
    Cl1 Sn1 C1 C2 . . . . 66.6(9) ?
    Sn1 C1 C2 C3 . . . . 178.8(11) ?
    C1 C2 C3 C4 . . . . 13(3) ?
    C9 N1 C5 C6 . . . . -0.2(11) ?
    Sn1 N1 C5 C6 . . . . -174.0(6) ?
    N1 C5 C6 C7 . . . . 1.6(12) ?
    C5 C6 C7 C8 . . . . -1.0(12) ?
    C6 C7 C8 C9 . . . . -0.9(11) ?
    C5 N1 C9 C8 . . . . -1.8(9) ?
    Sn1 N1 C9 C8 . . . . 172.6(5) ?
    C5 N1 C9 C10 . . . . 179.0(6) ?
    Sn1 N1 C9 C10 . . . . -6.7(7) ?
    C7 C8 C9 N1 . . . . 2.3(10) ?
    C7 C8 C9 C10 . . . . -178.5(6) ?
    N3 N2 C10 C11 . . . . 3.3(9) ?
    Sn1 N2 C10 C11 . . . . -176.8(4) ?
    N3 N2 C10 C9 . . . . -176.4(5) ?
    Sn1 N2 C10 C9 . . . . 3.5(7) ?
    N1 C9 C10 N2 . . . . 2.2(8) ?
    C8 C9 C10 N2 . . . . -177.0(6) ?
    N1 C9 C10 C11 . . . . -177.5(5) ?
    C8 C9 C10 C11 . . . . 3.3(9) ?
    N2 C10 C11 C12 . . . . -117.1(6) ?
    C9 C10 C11 C12 . . . . 62.6(7) ?
    N2 C10 C11 C16 . . . . 63.1(7) ?
    C9 C10 C11 C16 . . . . -117.3(5) ?
    C16 C11 C12 C13 . . . . 0.0 ?
    C10 C11 C12 C13 . . . . -179.8(5) ?
    C11 C12 C13 C14 . . . . 0.0 ?
    C12 C13 C14 C15 . . . . 0.0 ?
    C13 C14 C15 C16 . . . . 0.0 ?
    C14 C15 C16 C11 . . . . 0.0 ?
    C12 C11 C16 C15 . . . . 0.0 ?
    C10 C11 C16 C15 . . . . 179.8(5) ?
    C18 N4 C17 N3 . . . . 6.0(11) ?
    C18 N4 C17 S1 . . . . -174.4(6) ?
    N2 N3 C17 N4 . . . . -176.7(6) ?
    N2 N3 C17 S1 . . . . 3.7(9) ?
    Sn1 S1 C17 N4 . . . . 173.2(5) ?
    Sn1 S1 C17 N3 . . . . -7.3(6) ?
    C17 N4 C18 C23 . . . . 117.7(9) ?
    C17 N4 C18 C19 . . . . -120.8(9) ?
    N4 C18 C19 C20 . . . . -179.1(8) ?
    C23 C18 C19 C20 . . . . -57.1(11) ?
    C18 C19 C20 C21 . . . . 55.1(13) ?
    C19 C20 C21 C22 . . . . -53.4(14) ?
    C20 C21 C22 C23 . . . . 52.4(14) ?
    N4 C18 C23 C22 . . . . 178.1(8) ?
    C19 C18 C23 C22 . . . . 57.2(11) ?
    C21 C22 C23 C18 . . . . -55.0(13) ?
loop_
    _geom_hbond_atom_site_label_D
    _geom_hbond_atom_site_label_H
    _geom_hbond_atom_site_label_A
    _geom_hbond_site_symmetry_A
    _geom_hbond_distance_DH
    _geom_hbond_distance_HA
    _geom_hbond_distance_DA
    _geom_hbond_angle_DHA
    _geom_hbond_publ_flag
    N4 H4 Cl1 4_766 0.86 2.54 3.383(6) 167 yes
