# Supplementary material for: n-Butyl­dichlorido{4-cyclo­hexyl-1-[phenyl(2-pyridyl-κN)methyl­ene]­thiosemicarbazidato-κ2 N 1,S}tin(IV) chloro­form monosolvate
Source: Acta Crystallogr Sect E Struct Rep Online. 2010 Apr 24;66(Pt 5):m571. doi: 10.1107/S1600536810014455 (PMC2979137; doi:10.1107/S1600536810014455)
Supplement: Supplementary file 2 [file e-66-0m571-Isup2.hkl]

# 
# h,k,l, Fc-squared, Fo-squared, sigma(Fo-squared) and status flag 
# 
data_I
_shelx_title '  P21/n' 
_shelx_refln_list_code          4 
_shelx_F_calc_maximum      309.28 
_exptl_crystal_F_000      1416.00 
_reflns_d_resolution_high  0.7696 
 
loop_ 
 _symmetry_equiv_pos_as_xyz 
 'x, y, z' 
 'x+1/2, -y+1/2, z+1/2' 
 '-x, -y, -z' 
 '-x-1/2, y-1/2, -z-1/2' 
 
_cell_length_a    14.5095 
_cell_length_b    13.7308 
_cell_length_c    15.7412 
_cell_angle_alpha  90.000 
_cell_angle_beta   94.418 
_cell_angle_gamma  90.000 
 
_shelx_F_squared_multiplier     1.000 
 
loop_ 
 _refln_index_h 
 _refln_index_k 
 _refln_index_l 
 _refln_F_squared_calc 
 _refln_F_squared_meas 
 _refln_F_squared_sigma 
 _refln_observed_status 
   2   0   0    31375.12    18337.64    199.52 o 
   4   0   0    39533.79    42164.36    463.04 o 
   6   0   0    46059.69    49306.68    536.94 o 
   8   0   0     1629.96     1959.42     45.84 o 
  10   0   0     5763.37     7016.36    125.40 o 
  12   0   0       90.86       -5.37     15.72 o 
  14   0   0     2677.71     3055.03     68.21 o 
  16   0   0      857.22     1030.55     66.13 o 
  18   0   0       81.87      131.41     34.42 o 
   1   1   0     9684.75     7580.50     85.97 o 
   2   1   0    11202.64    11207.20    166.19 o 
   3   1   0    36587.55    41670.27    401.47 o 
   4   1   0     8459.54     8620.42     94.73 o 
   5   1   0     1606.67     1560.98     23.32 o 
   6   1   0      564.75      440.57     20.73 o 
   7   1   0    34702.33    38645.08    329.76 o 
   8   1   0     2645.13     2896.57     36.35 o 
   9   1   0     3555.24     3833.01     45.38 o 
  10   1   0        0.45       22.33     10.42 o 
  11   1   0     1644.87     1411.10     33.29 o 
  12   1   0     2365.80     2427.59     46.69 o 
  13   1   0     2535.99     2825.44     51.58 o 
  14   1   0      324.37      326.12     21.25 o 
  15   1   0       13.00       -9.00     14.30 o 
  16   1   0      434.38      367.13     24.94 o 
  17   1   0      514.72      654.78     31.25 o 
  18   1   0      426.42      490.89     62.94 o 
   0   2   0     7640.32     9639.62    108.00 o 
   1   2   0     4899.04     9517.87     82.54 o 
   2   2   0        7.51       63.79     10.95 o 
   3   2   0     9904.67     7860.70     81.65 o 
   4   2   0     5723.57     6028.12    115.77 o 
   5   2   0    56393.28    59052.13    498.08 o 
   6   2   0     5349.24     4981.83     60.85 o 
   7   2   0     2111.22     1962.85     34.36 o 
   8   2   0      149.72      194.64     15.44 o 
   9   2   0     7674.85     6781.02     74.83 o 
  10   2   0     3756.56     3883.47     52.22 o 
  11   2   0     4703.39     5446.29     67.92 o 
  12   2   0     2425.34     2499.91     50.03 o 
  13   2   0     1393.77     1142.31     33.80 o 
  14   2   0       69.14       73.68     16.90 o 
  15   2   0     1661.57     1757.87     43.00 o 
  16   2   0       38.76       29.81     16.94 o 
  17   2   0        5.12      -20.63     17.68 o 
  18   2   0        7.63      -10.53     20.16 o 
   1   3   0    20057.95    23958.02    202.14 o 
   2   3   0    69226.23    67058.13    741.27 o 
   3   3   0      508.68      333.27     10.65 o 
   4   3   0     4458.32     4177.67     40.40 o 
   5   3   0       44.49       59.59      6.40 o 
   6   3   0    17092.68    15799.10    130.74 o 
   7   3   0     1274.91     1220.80     22.14 o 
   8   3   0    24344.54    26271.27    265.18 o 
   9   3   0      229.94      243.47     13.42 o 
  10   3   0       11.45      -12.07      8.05 o 
  11   3   0       85.72      140.89     15.17 o 
  12   3   0     3947.58     4667.57     64.60 o 
  13   3   0        6.74        4.18     14.06 o 
  14   3   0     1532.96     1648.36     41.38 o 
  15   3   0        8.26       31.84     16.51 o 
  16   3   0      203.85      212.08     21.81 o 
  17   3   0       30.65       11.80     20.69 o 
  18   3   0      162.38      133.32     25.97 o 
   0   4   0    41891.70    40950.69    464.03 o 
   1   4   0    21096.83    22900.51    195.76 o 
   2   4   0     2271.05     2437.11     38.79 o 
   3   4   0     2824.23     2700.76     29.71 o 
   4   4   0    16337.32    16466.73    146.10 o 
   5   4   0    22353.13    23745.53    189.39 o 
   6   4   0     1378.57     1555.11     23.98 o 
   7   4   0      149.41      100.46      8.95 o 
   8   4   0     5041.14     4942.87     53.74 o 
   9   4   0     3664.81     3151.52     41.43 o 
  10   4   0     6710.05     6928.97     72.24 o 
  11   4   0      716.25      593.12     21.90 o 
  12   4   0      395.34      320.55     17.92 o 
  13   4   0      595.44      666.45     28.34 o 
  14   4   0      511.79      619.86     28.69 o 
  15   4   0      926.87     1117.50     39.99 o 
  16   4   0      166.96      176.86     24.25 o 
  17   4   0       19.81        3.10     22.89 o 
  18   4   0       83.27      120.21     36.37 o 
   1   5   0     1983.99     1914.23     24.28 o 
   2   5   0     4747.16     5377.60     56.26 o 
   3   5   0    26524.21    29803.71    233.93 o 
   4   5   0     2144.55     2500.08     30.43 o 
   5   5   0     2657.69     2474.40     31.37 o 
   6   5   0      332.74      393.33     21.19 o 
   7   5   0    11195.16    11337.41    110.40 o 
   8   5   0      586.40      447.41     17.03 o 
   9   5   0     2307.83     2296.50     35.21 o 
  10   5   0       41.41       82.85     11.83 o 
  11   5   0     1043.13      995.21     26.92 o 
  12   5   0      493.65      627.49     41.24 o 
  13   5   0     3567.83     3827.85     60.38 o 
  14   5   0       39.99       56.40     16.92 o 
  15   5   0       27.22       29.30     24.11 o 
  16   5   0      136.89      132.24     33.19 o 
  17   5   0      585.21      584.36     66.09 o 
  18   5   0       86.44       98.58     36.91 o 
   0   6   0    40942.90    46027.57    548.34 o 
   1   6   0     2718.19     2434.51     30.44 o 
   2   6   0     5492.78     5049.97     55.65 o 
   3   6   0     1300.91     1930.74     27.07 o 
   4   6   0     6159.27     5283.50     53.41 o 
   5   6   0     1037.07     1045.81     20.97 o 
   6   6   0     4967.40     5048.00     53.44 o 
   7   6   0        4.96       -5.15      7.63 o 
   8   6   0      224.02      199.19     12.95 o 
   9   6   0     1732.84     2025.72     36.80 o 
  10   6   0     2477.28     2992.21     46.96 o 
  11   6   0       25.84       43.10     16.00 o 
  12   6   0        2.89        8.60     16.05 o 
  13   6   0      281.47      268.27     23.22 o 
  14   6   0     1949.55     2030.49     63.00 o 
  15   6   0      197.30      251.41     38.98 o 
  16   6   0      364.78      386.34     36.36 o 
  17   6   0        0.35       77.51     27.23 o 
   1   7   0     2194.30     1881.82     27.74 o 
   2   7   0     5688.14     5836.31     64.25 o 
   3   7   0     6435.79     5982.47     59.86 o 
   4   7   0     1243.57     1537.30     25.60 o 
   5   7   0      483.66      626.38     18.38 o 
   6   7   0     1796.11     1949.20     31.05 o 
   7   7   0    10163.57    10702.75     99.24 o 
   8   7   0     1262.52     1673.01     42.74 o 
   9   7   0     1013.84      904.96     48.22 o 
  10   7   0      705.66      606.29     40.93 o 
  11   7   0      681.05      541.81     29.13 o 
  12   7   0     1465.17     1553.98     74.50 o 
  13   7   0      773.97      945.39     46.96 o 
  14   7   0       78.14       92.28     25.83 o 
  15   7   0        3.09       48.52     24.83 o 
  16   7   0      496.31      548.89     41.73 o 
  17   7   0      143.69      169.49     53.49 o 
   0   8   0      148.71      178.44     15.83 o 
   1   8   0     6213.39     6742.48     66.94 o 
   2   8   0      295.39      362.04     14.10 o 
   3   8   0      892.66     1008.67     22.63 o 
   4   8   0        6.62      -11.67      7.78 o 
   5   8   0     8186.86     8524.46     82.31 o 
   6   8   0       70.42       10.02      9.45 o 
   7   8   0      488.54      330.33     15.77 o 
   8   8   0       38.55       21.22     12.53 o 
   9   8   0     2024.37     1929.43     46.64 o 
  10   8   0      431.09      450.06     26.95 o 
  11   8   0     1554.15     1478.70     45.41 o 
  12   8   0       57.20       68.10     22.88 o 
  13   8   0      356.60      389.30     35.04 o 
  14   8   0        0.42       15.04     24.12 o 
  15   8   0      696.72      806.89     48.69 o 
  16   8   0        2.57        8.50     30.82 o 
   1   9   0      292.55      352.87     15.06 o 
   2   9   0     1320.66     1186.17     25.39 o 
   3   9   0      421.68      421.24     16.88 o 
   4   9   0       11.81        6.47      9.44 o 
   5   9   0      160.01      220.53     14.04 o 
   6   9   0     4539.44     4493.91     54.50 o 
   7   9   0      914.44      913.53     41.64 o 
   8   9   0     2518.22     2867.65     56.38 o 
   9   9   0       15.58        9.79     14.74 o 
  10   9   0      229.97      112.76     24.75 o 
  11   9   0       68.21      109.39     24.99 o 
  12   9   0     2134.78     2002.33     63.28 o 
  13   9   0      135.23      151.30     29.77 o 
  14   9   0      200.92      178.24     62.96 o 
  15   9   0       69.78       77.48     27.24 o 
  16   9   0      176.88      186.77     32.91 o 
   0  10   0     1566.01     1308.06     47.12 o 
   1  10   0      706.98      717.23     22.82 o 
   2  10   0      140.85      191.07     15.20 o 
   3  10   0      175.00      161.82     14.10 o 
   4  10   0     2188.28     2321.73     38.25 o 
   5  10   0      619.33      656.77     26.49 o 
   6  10   0     1089.25     1233.84     33.50 o 
   7  10   0       83.83      103.66     16.09 o 
   8  10   0     1599.52     1342.06    134.44 o 
   9  10   0      363.17      313.49     29.76 o 
  10  10   0     2075.52     2132.49     63.19 o 
  11  10   0       16.41       16.17     22.19 o 
  12  10   0      125.93      128.07     26.80 o 
  13  10   0      164.50      166.75     29.85 o 
  14  10   0      116.28      125.23     33.71 o 
  15  10   0      219.69      235.15     51.64 o 
   1  11   0     2178.09     2364.69     39.74 o 
   2  11   0      255.28      301.32     17.55 o 
   3  11   0     4313.16     4536.64     63.67 o 
   4  11   0      601.49      656.45     27.52 o 
   5  11   0       81.17       52.27     14.75 o 
   6  11   0        2.18      -18.92     12.61 o 
   7  11   0     1763.54     1748.48     47.07 o 
   8  11   0      198.45      175.46     21.17 o 
   9  11   0      385.48      317.77     31.37 o 
  10  11   0      236.01      203.44     29.11 o 
  11  11   0      614.98      711.91     43.50 o 
  12  11   0        0.33        9.18     23.10 o 
  13  11   0      552.12      550.04     51.43 o 
  14  11   0       26.83       37.00     28.06 o 
   0  12   0     1200.54     1198.05     44.98 o 
   1  12   0      288.24      292.66     18.63 o 
   2  12   0      480.42      475.92     26.59 o 
   3  12   0      256.71      187.83     18.97 o 
   4  12   0      367.37      274.63     20.78 o 
   5  12   0      890.84      828.51     36.40 o 
   6  12   0      672.65      694.85     34.39 o 
   7  12   0       18.26      -20.41     24.11 o 
   8  12   0      106.94       80.71     25.00 o 
   9  12   0       96.05       45.35     23.27 o 
  10  12   0      379.01      391.00     35.75 o 
  11  12   0      155.83      171.99     30.32 o 
  12  12   0       63.79       24.20     25.95 o 
  13  12   0       16.75       19.29     26.88 o 
   1  13   0       32.43       34.49     14.50 o 
   2  13   0     3792.90     3826.40     56.26 o 
   3  13   0       16.15       52.48     17.39 o 
   4  13   0     1781.32     1809.96     49.55 o 
   5  13   0      156.16      146.24     22.26 o 
   6  13   0       95.16      124.41     21.74 o 
   7  13   0      103.81       63.67     24.17 o 
   8  13   0      660.27      663.72     43.13 o 
   9  13   0       22.87      -25.99     23.13 o 
  10  13   0       28.15       20.90     24.62 o 
  11  13   0       68.09       70.15     32.96 o 
  12  13   0      192.06      164.75     41.02 o 
   0  14   0      535.92      556.66     35.40 o 
   1  14   0     1007.56     1131.29     34.18 o 
   2  14   0      216.20      207.31     23.14 o 
   3  14   0      271.11      256.79     24.63 o 
   4  14   0       22.09       -0.90     18.49 o 
   5  14   0      974.90     1050.56     41.78 o 
   6  14   0       24.69       54.08     24.14 o 
   7  14   0       19.34       21.82     24.43 o 
   8  14   0       52.81       16.49     24.52 o 
   9  14   0      388.23      430.72     38.94 o 
  10  14   0        0.15        5.90     25.96 o 
  11  14   0      182.94      149.31     32.31 o 
   1  15   0       57.22       43.98     19.46 o 
   2  15   0      244.00      247.22     26.68 o 
   3  15   0      390.12      382.10     30.20 o 
   4  15   0       30.80        8.19     23.80 o 
   5  15   0        7.80        1.58     24.05 o 
   6  15   0      344.16      382.45     37.46 o 
   7  15   0      382.23      384.10     38.03 o 
   8  15   0      500.24      491.96     41.49 o 
   9  15   0      115.84      144.34     32.80 o 
  10  15   0        0.58      -34.04     27.50 o 
   0  16   0      504.01      375.13     63.95 o 
   1  16   0       18.92      -18.36     30.67 o 
   2  16   0        9.26      -31.68     21.12 o 
   3  16   0        1.72      -19.54     22.91 o 
   4  16   0      447.31      403.29     38.41 o 
   5  16   0       11.36       38.07     27.01 o 
   6  16   0      435.20      464.85     42.94 o 
   7  16   0       10.42      -38.47     27.37 o 
   8  16   0       74.10       37.87     30.87 o 
   1  17   0      256.22      322.14     80.49 o 
   2  17   0       58.08       18.39     38.56 o 
   3  17   0      497.16      440.75     50.82 o 
   4  17   0        8.67      -22.93     31.98 o 
   5  17   0       15.69      -40.43     26.95 o 
 -17   0   1      730.42      971.31     57.81 o 
 -15   0   1     1672.16     1796.94     63.99 o 
 -13   0   1      349.63      339.39     27.53 o 
 -11   0   1     3271.91     4231.77     73.19 o 
  -9   0   1       19.16       30.24     19.19 o 
  -7   0   1    24427.13    24770.83    280.79 o 
  -5   0   1    20682.28    19574.37    220.37 o 
  -3   0   1    65067.74    64213.95    717.84 o 
  -1   0   1    74873.77    84779.05   4849.38 o 
   1   0   1    20346.76    23724.71    325.26 o 
   3   0   1    20941.53    17055.08    188.41 o 
   5   0   1    15433.71    17036.57    193.91 o 
   7   0   1      438.10      431.79     47.46 o 
   9   0   1     5347.39     5655.72     84.54 o 
  11   0   1       19.91       13.27     15.38 o 
  13   0   1     2675.17     2364.31     57.42 o 
  15   0   1      646.27      610.96     35.76 o 
  17   0   1      481.02      643.49    163.76 o 
 -18   1   1      322.77      361.39     35.14 o 
 -17   1   1      262.69      303.07     32.11 o 
 -16   1   1       21.60       -3.41     15.78 o 
 -15   1   1      112.36      123.12     21.58 o 
 -14   1   1     1943.86     2094.52     43.39 o 
 -13   1   1     1739.96     1830.65     38.73 o 
 -12   1   1      543.40      467.29     21.47 o 
 -11   1   1       64.36       98.46     15.01 o 
 -10   1   1     6847.59     6296.53     66.23 o 
  -9   1   1     1265.63     1592.62     27.69 o 
  -8   1   1     6554.18     5503.39     62.27 o 
  -7   1   1     1250.62     1583.89     36.13 o 
  -6   1   1      212.71      183.54     20.37 o 
  -5   1   1    16945.38    17015.99    150.08 o 
  -4   1   1    19758.25    21132.11    239.54 o 
  -3   1   1     3514.33     4853.38     43.99 o 
  -2   1   1    19788.60    13289.87    127.76 o 
  -1   1   1    14901.78    10711.74    115.51 o 
   0   1   1    19240.21    20076.47    157.19 o 
   1   1   1    12193.84    11178.64    107.54 o 
   2   1   1    13654.71    19730.29    188.73 o 
   3   1   1      870.88      608.66     14.71 o 
   4   1   1     2266.89     2175.19     26.98 o 
   5   1   1      486.18      389.49     13.39 o 
   6   1   1    32472.70    34927.99    272.59 o 
   7   1   1      281.55      219.52     10.63 o 
   8   1   1     1062.16     1405.28     24.34 o 
   9   1   1      299.74      314.21     14.45 o 
  10   1   1     2049.05     1696.25     33.03 o 
  11   1   1     1765.61     1876.63     39.37 o 
  12   1   1     1558.39     1914.34     35.57 o 
  13   1   1       38.01        2.75     13.63 o 
  14   1   1      110.39       84.78     15.31 o 
  15   1   1      773.67      864.07     36.35 o 
  16   1   1      412.08      440.66     25.02 o 
  17   1   1      175.68      211.68     27.45 o 
  18   1   1       26.18       47.30     26.65 o 
 -18   2   1        6.52      -32.60     24.66 o 
 -17   2   1       28.39       11.92     17.31 o 
 -16   2   1      963.80     1024.27     36.46 o 
 -15   2   1       16.08       29.20     16.41 o 
 -14   2   1      187.43      185.90     19.56 o 
 -13   2   1      898.70      988.16     34.32 o 
 -12   2   1     3676.58     3517.34     48.31 o 
 -11   2   1     3408.86     3882.63     56.34 o 
 -10   2   1     4997.88     4754.22     61.03 o 
  -9   2   1      807.79      926.41     25.48 o 
  -8   2   1     3680.52     3379.94     40.57 o 
  -7   2   1    11715.59    12714.64    109.32 o 
  -6   2   1    14407.08    17217.44    140.95 o 
  -5   2   1     6140.04     6624.29     59.99 o 
  -4   2   1      192.49      118.02      6.14 o 
  -3   2   1       87.26      205.93      7.12 o 
  -2   2   1     7370.50     7623.90     62.50 o 
  -1   2   1     4918.54     6781.30     55.22 o 
   0   2   1     8472.72     7763.85     82.17 o 
   1   2   1      677.38      387.68     17.59 o 
   2   2   1     9558.42     9167.77    103.93 o 
   3   2   1     5459.11     5501.84     52.62 o 
   4   2   1    22772.41    26279.27    318.12 o 
   5   2   1     5302.23     5060.23     53.43 o 
   6   2   1     3081.83     3217.34     39.85 o 
   7   2   1        1.46       10.44     10.46 o 
   8   2   1     9245.69     8643.75     87.61 o 
   9   2   1     3977.09     3821.91     49.82 o 
  10   2   1      691.00      928.93     23.79 o 
  11   2   1     1207.36      988.03     26.55 o 
  12   2   1     1836.79     2053.59     39.84 o 
  13   2   1       52.18       64.36     19.13 o 
  14   2   1     2578.11     2900.12     58.15 o 
  15   2   1      103.72      113.62     16.02 o 
  16   2   1       13.70      -25.36     16.91 o 
  17   2   1       12.74        2.23     19.42 o 
  18   2   1      411.07      409.69     32.56 o 
 -18   3   1        0.10      -29.50     20.64 o 
 -17   3   1       51.41       12.19     18.35 o 
 -16   3   1        0.31        5.39     16.39 o 
 -15   3   1      878.87      820.78     33.45 o 
 -14   3   1       13.45       20.13     15.59 o 
 -13   3   1     4423.67     4550.79     65.79 o 
 -12   3   1       31.29       85.39     13.15 o 
 -11   3   1      154.34      227.04     17.42 o 
 -10   3   1      345.29      417.52     18.65 o 
  -9   3   1    11806.41    13781.72    121.80 o 
  -8   3   1      222.87      282.41     13.15 o 
  -7   3   1    13223.64    12640.50    109.20 o 
  -6   3   1       77.24      143.75      8.85 o 
  -5   3   1     8523.54     7682.71     68.48 o 
  -4   3   1      694.64      792.48     14.36 o 
  -3   3   1    15807.33    18660.36    147.39 o 
  -2   3   1     4846.54     6267.99     54.02 o 
  -1   3   1      373.86       89.17      6.08 o 
   0   3   1       25.21      254.32      8.65 o 
   1   3   1    73258.57    78797.89    680.19 o 
   2   3   1      127.56      147.57     12.09 o 
   3   3   1       32.49       68.10     13.79 o 
   4   3   1     5962.34     6900.18     66.89 o 
   5   3   1    17285.28    17031.80    168.34 o 
   6   3   1     1196.79     1195.43     44.96 o 
   7   3   1    10413.76    10658.55    112.06 o 
   8   3   1      486.17      617.28     40.13 o 
   9   3   1      129.85      218.18     14.20 o 
  10   3   1      641.75      638.52     30.44 o 
  11   3   1     4048.92     4194.40     52.65 o 
  12   3   1       82.68       67.21     12.73 o 
  13   3   1      151.25      151.88     15.56 o 
  14   3   1       36.89       62.66     14.52 o 
  15   3   1      622.37      486.76     30.26 o 
  16   3   1       31.10      -10.87     18.63 o 
  17   3   1       68.40       36.06     21.64 o 
  18   3   1        5.41       14.80     45.69 o 
 -18   4   1       19.93       17.45     22.20 o 
 -17   4   1       34.40       20.99     28.72 o 
 -16   4   1      669.84      712.94     35.11 o 
 -15   4   1       70.74       79.77     17.94 o 
 -14   4   1      126.39      100.74     18.12 o 
 -13   4   1      450.84      449.44     24.15 o 
 -12   4   1     1053.42     1010.81     31.66 o 
 -11   4   1     1606.90     1683.06     32.28 o 
 -10   4   1     1486.31     1279.69     27.59 o 
  -9   4   1      144.19      124.50     11.39 o 
  -8   4   1     1240.86     1380.88     27.82 o 
  -7   4   1     2909.09     3399.09     44.00 o 
  -6   4   1    18853.23    21406.20    173.79 o 
  -5   4   1     4619.51     4442.30     44.91 o 
  -4   4   1     3994.20     3474.02     36.17 o 
  -3   4   1     2364.97     2073.32     27.74 o 
  -2   4   1     9226.76    10171.03     84.89 o 
  -1   4   1     1663.33     1532.20     28.36 o 
   0   4   1     8946.90     8701.58     73.20 o 
   1   4   1    17358.96    18118.90    157.25 o 
   2   4   1      169.43       93.51      6.46 o 
   3   4   1    11114.19    10780.88     98.70 o 
   4   4   1     4955.94     5087.94     53.49 o 
   5   4   1      386.10      508.08     16.68 o 
   6   4   1       75.02       36.92      6.65 o 
   7   4   1    11611.81    11826.06    426.98 o 
   8   4   1     8274.99     8671.20    102.12 o 
   9   4   1     9651.98    10784.08    123.75 o 
  10   4   1      726.04      873.32     31.18 o 
  11   4   1      814.68      785.75     34.26 o 
  12   4   1     1214.49     1043.91     31.07 o 
  13   4   1     1252.87     1116.57     34.07 o 
  14   4   1     1142.82     1106.22     40.56 o 
  15   4   1      316.82      279.52     31.36 o 
  16   4   1        6.57       -2.68     26.88 o 
  17   4   1      110.90      102.01     33.65 o 
  18   4   1      228.26      266.16     44.89 o 
 -18   5   1      433.79      484.31     51.22 o 
 -17   5   1      101.54      128.42     27.82 o 
 -16   5   1        5.37       16.89     20.19 o 
 -15   5   1       11.14       11.97     16.53 o 
 -14   5   1     1397.52     1585.81     41.48 o 
 -13   5   1      656.53      662.23     35.84 o 
 -12   5   1     1338.77     1337.73     35.22 o 
 -11   5   1      424.37      347.77     20.11 o 
 -10   5   1     2480.67     2021.28     33.94 o 
  -9   5   1       24.64       64.08     10.39 o 
  -8   5   1     6136.41     6325.23     65.00 o 
  -7   5   1     1261.10     1259.69     36.30 o 
  -6   5   1     1313.01     1050.16     20.06 o 
  -5   5   1        2.19       51.29      6.90 o 
  -4   5   1    10910.50    12595.77    116.21 o 
  -3   5   1     3098.16     2647.65     30.82 o 
  -2   5   1     5828.36     5944.80     55.23 o 
  -1   5   1     8089.46     8368.20     80.35 o 
   0   5   1    30707.75    29366.36    229.31 o 
   1   5   1    12428.44    12507.13    103.88 o 
   2   5   1    21323.32    21105.92    184.53 o 
   3   5   1    10588.38     9789.20    104.31 o 
   4   5   1      969.32     1260.49     23.01 o 
   5   5   1      247.73      226.14     10.33 o 
   6   5   1    13621.97    12518.94    108.56 o 
   7   5   1      515.70      390.69     14.90 o 
   8   5   1      477.35      452.74     16.84 o 
   9   5   1      249.62      178.54     13.95 o 
  10   5   1     3385.18     2930.34     52.65 o 
  11   5   1        3.68        8.12     10.79 o 
  12   5   1     1806.49     1907.06     46.96 o 
  13   5   1       77.19      162.22     25.97 o 
  14   5   1      153.62      176.52     27.78 o 
  15   5   1      132.83       50.69     30.20 o 
  16   5   1      683.72      741.45    107.93 o 
  17   5   1      158.63      167.45     30.99 o 
 -17   6   1      373.48      408.82     56.79 o 
 -16   6   1       32.33       39.20     29.86 o 
 -15   6   1     1189.38     1350.11     56.69 o 
 -14   6   1      102.73       94.91     18.57 o 
 -13   6   1       31.50       -8.79     14.51 o 
 -12   6   1       21.07       23.47     14.94 o 
 -11   6   1     1645.50     1812.86     39.40 o 
 -10   6   1        2.68      -17.47     12.72 o 
  -9   6   1      584.01      481.18     18.74 o 
  -8   6   1       58.19       32.62      9.13 o 
  -7   6   1     8784.61     8886.92     91.95 o 
  -6   6   1       16.32       65.82      8.78 o 
  -5   6   1     2295.65     1873.01     27.45 o 
  -4   6   1     2422.61     2260.63     30.29 o 
  -3   6   1    11294.84    11965.65    103.00 o 
  -2   6   1      242.74      168.98     13.50 o 
  -1   6   1    38563.68    41920.36    355.71 o 
   0   6   1      996.80     1338.92     21.84 o 
   1   6   1     2342.21     2321.27     29.17 o 
   2   6   1     1446.11     1405.95     22.19 o 
   3   6   1    10380.81    10484.86    112.85 o 
   4   6   1     4227.28     4966.35     63.56 o 
   5   6   1     5146.52     5590.34     56.42 o 
   6   6   1      358.05      297.10     14.69 o 
   7   6   1     1012.20      972.64     22.19 o 
   8   6   1     2692.21     2439.72     44.00 o 
   9   6   1     3075.76     3464.24     46.02 o 
  10   6   1       13.70       13.49     10.78 o 
  11   6   1      109.12      127.55     14.28 o 
  12   6   1      340.64      448.85     30.74 o 
  13   6   1     2829.95     3109.99     64.38 o 
  14   6   1      271.84      298.69     31.80 o 
  15   6   1      384.03      440.82     50.55 o 
  16   6   1        3.26       27.69     25.14 o 
  17   6   1      176.50      196.83     32.58 o 
 -17   7   1      156.46      170.48     31.56 o 
 -16   7   1       13.02        0.72     23.87 o 
 -15   7   1       56.05       59.61     46.82 o 
 -14   7   1      451.28      466.94     37.40 o 
 -13   7   1      496.00      455.76     33.15 o 
 -12   7   1      402.51      393.18     26.34 o 
 -11   7   1       21.81       14.30     15.88 o 
 -10   7   1      192.59      109.90     17.46 o 
  -9   7   1      113.26      169.02     16.31 o 
  -8   7   1     3994.58     4089.56     57.50 o 
  -7   7   1        9.21       59.78      9.78 o 
  -6   7   1      189.14      164.55     11.07 o 
  -5   7   1     5384.49     5703.27     58.99 o 
  -4   7   1     2597.63     2818.33     35.91 o 
  -3   7   1     4362.02     4134.17     46.00 o 
  -2   7   1     1970.42     2081.88     30.79 o 
  -1   7   1     2666.69     3106.00     41.67 o 
   0   7   1     6523.87     6936.30     66.22 o 
   1   7   1     5293.62     6546.75     63.32 o 
   2   7   1     8480.51     9461.10     85.48 o 
   3   7   1      245.20      229.17     11.18 o 
   4   7   1      211.06      242.44     14.86 o 
   5   7   1     4469.75     4462.93     49.29 o 
   6   7   1     9549.47     9528.88     89.18 o 
   7   7   1     1913.28     2449.56     35.98 o 
   8   7   1     2791.62     2840.57     40.45 o 
   9   7   1     1480.60     1554.25     31.32 o 
  10   7   1      770.71      712.53     27.62 o 
  11   7   1     3464.10     3544.68     66.03 o 
  12   7   1     1305.66     1234.47     70.76 o 
  13   7   1       23.84       12.20     23.25 o 
  14   7   1        0.18       33.22     24.27 o 
  15   7   1      983.99     1078.50     52.32 o 
  16   7   1      209.07      232.89     33.06 o 
  17   7   1      329.19      288.96     35.91 o 
 -16   8   1      467.43      439.58     39.79 o 
 -15   8   1        4.37       -2.23     23.60 o 
 -14   8   1      104.33       79.39     25.95 o 
 -13   8   1      175.80      163.31     27.99 o 
 -12   8   1     1412.69     1460.99     40.03 o 
 -11   8   1      259.18      269.18     21.06 o 
 -10   8   1     1851.39     2194.87     45.07 o 
  -9   8   1        9.52       -4.39     12.93 o 
  -8   8   1      984.23      826.72     29.22 o 
  -7   8   1      602.90      517.28     23.37 o 
  -6   8   1     4509.99     5203.53     66.56 o 
  -5   8   1     1149.91     1178.97     25.01 o 
  -4   8   1       19.27       -9.75      7.88 o 
  -3   8   1     1591.57     1564.49     27.33 o 
  -2   8   1     5616.71     5494.49     57.64 o 
  -1   8   1       43.75       -1.02      7.25 o 
   0   8   1     1712.91     1573.25     26.64 o 
   1   8   1      717.14      719.45     19.72 o 
   2   8   1     6865.13     7485.30     72.72 o 
   3   8   1       22.20       25.96      8.71 o 
   4   8   1     8203.15     8285.08     99.08 o 
   5   8   1      155.55      129.73     10.70 o 
   6   8   1       19.66       -5.11      9.21 o 
   7   8   1      185.14      141.33     13.87 o 
   8   8   1     4257.95     4317.87     53.25 o 
   9   8   1     1048.39      998.41     31.27 o 
  10   8   1      304.42      264.27     27.61 o 
  11   8   1      312.14      243.64     41.28 o 
  12   8   1      450.82      523.36     41.06 o 
  13   8   1        0.39       42.02     23.75 o 
  14   8   1     1250.44     1362.83     56.47 o 
  15   8   1       42.11       86.20     28.72 o 
  16   8   1        4.58       32.43     25.68 o 
 -16   9   1       12.60        0.67     26.17 o 
 -15   9   1       61.84       14.84     24.49 o 
 -14   9   1        1.08      -11.88     22.37 o 
 -13   9   1      771.07      759.08     54.30 o 
 -12   9   1        1.34       28.40     23.08 o 
 -11   9   1       98.15       56.07     17.38 o 
 -10   9   1      160.12      150.98     18.46 o 
  -9   9   1     1668.53     1829.31     41.83 o 
  -8   9   1      490.01      441.05     22.71 o 
  -7   9   1     3069.12     3044.95     50.01 o 
  -6   9   1       58.38       10.46     12.53 o 
  -5   9   1      272.45      251.74     17.03 o 
  -4   9   1        7.43       17.06      9.61 o 
  -3   9   1     5186.56     5192.59     57.63 o 
  -2   9   1        4.86       -0.51      7.74 o 
  -1   9   1        6.47      -10.81      8.00 o 
   0   9   1     2063.31     2251.83     34.06 o 
   1   9   1     2738.74     3190.44     41.81 o 
   2   9   1      652.72      735.06     22.00 o 
   3   9   1       66.66       65.35     10.23 o 
   4   9   1     1656.75     1613.85     33.41 o 
   5   9   1     7737.24     8186.51     91.65 o 
   6   9   1      925.89      831.15     26.47 o 
   7   9   1     3390.24     3772.02     49.40 o 
   8   9   1      158.16      175.94     19.69 o 
   9   9   1      257.17      259.70     28.38 o 
  10   9   1      961.50     1017.53     46.19 o 
  11   9   1     2503.71     2813.96    103.06 o 
  12   9   1       58.32      136.65     27.62 o 
  13   9   1      434.76      427.35     37.20 o 
  14   9   1       53.77       33.81     25.14 o 
  15   9   1      202.37      160.70     31.20 o 
  16   9   1       82.03      170.70     33.34 o 
 -15  10   1      128.58      181.15     31.76 o 
 -14  10   1      147.58       92.64     28.44 o 
 -13  10   1      408.04      323.48     34.59 o 
 -12  10   1       56.43       50.22     24.63 o 
 -11  10   1      690.95      710.11     42.39 o 
 -10  10   1      353.09      463.28     29.29 o 
  -9  10   1       97.85       52.99     16.43 o 
  -8  10   1       29.57       46.17     15.55 o 
  -7  10   1     1635.54     1916.90     41.31 o 
  -6  10   1      697.14      797.32     29.75 o 
  -5  10   1     1366.11     1353.89     29.84 o 
  -4  10   1       51.19       41.31     11.48 o 
  -3  10   1      169.76      141.94     13.14 o 
  -2  10   1     1670.85     1834.02     37.27 o 
  -1  10   1      729.54      838.30     24.20 o 
   0  10   1      998.08      940.52     24.21 o 
   1  10   1      371.55      262.70     15.76 o 
   2  10   1     1188.15     1141.47     27.01 o 
   3  10   1     2694.12     2969.65     42.51 o 
   4  10   1      780.07      838.80     28.53 o 
   5  10   1       93.10      114.79     13.90 o 
   6  10   1        2.30       12.33     10.45 o 
   7  10   1     2663.22     2812.26     56.56 o 
   8  10   1      766.44      709.59     40.08 o 
   9  10   1     3736.62     4155.99    150.96 o 
  10  10   1       87.62      101.04     24.76 o 
  11  10   1       65.73       66.75     24.68 o 
  12  10   1      121.81      129.90     38.79 o 
  13  10   1      407.33      381.64     36.82 o 
  14  10   1      315.00      338.97     36.40 o 
  15  10   1       15.09      -15.18     25.48 o 
 -14  11   1      271.62      260.85     35.36 o 
 -13  11   1       17.51       -5.65     24.23 o 
 -12  11   1      330.68      301.70     33.90 o 
 -11  11   1      143.92      152.14     28.05 o 
 -10  11   1      290.23      242.37     41.00 o 
  -9  11   1      257.09      252.67     24.39 o 
  -8  11   1     1292.84     1390.21     44.10 o 
  -7  11   1        4.85      -16.50     13.98 o 
  -6  11   1      115.61       75.36     16.44 o 
  -5  11   1      205.90      227.42     21.87 o 
  -4  11   1     1735.70     1946.98     36.41 o 
  -3  11   1      468.66      472.17     20.30 o 
  -2  11   1      514.36      554.94     24.18 o 
  -1  11   1        0.14       -6.82     10.93 o 
   0  11   1     2985.06     3491.35     48.61 o 
   1  11   1       76.17       96.71     13.59 o 
   2  11   1     4935.81     5225.34     68.07 o 
   3  11   1      323.61      367.98     18.70 o 
   4  11   1       73.90       15.75      9.77 o 
   5  11   1        7.44      -18.73     12.49 o 
   6  11   1     2536.23     2532.08     64.86 o 
   7  11   1       10.42       20.70     23.26 o 
   8  11   1      185.95      173.85     25.72 o 
   9  11   1        4.46       24.75     20.27 o 
  10  11   1      843.34     1005.04     49.73 o 
  11  11   1       25.03       -3.28     34.22 o 
  12  11   1      634.76      621.58     43.69 o 
  13  11   1        3.80       22.43     25.77 o 
  14  11   1      126.64      148.57     32.11 o 
 -13  12   1        4.61        5.88     25.18 o 
 -12  12   1      105.38      131.43     29.40 o 
 -11  12   1      309.43      295.14     34.34 o 
 -10  12   1      125.10      128.12     27.61 o 
  -9  12   1        3.38      -23.75     20.28 o 
  -8  12   1      261.50      203.47     23.93 o 
  -7  12   1      538.64      582.61     31.53 o 
  -6  12   1      445.33      384.55     23.89 o 
  -5  12   1      325.79      390.59     23.84 o 
  -4  12   1       50.77       39.24     15.73 o 
  -3  12   1     1408.22     1339.05     34.91 o 
  -2  12   1     1201.01     1264.07     37.44 o 
  -1  12   1     3112.12     3192.23     48.82 o 
   0  12   1       89.16       61.68     14.27 o 
   1  12   1       23.29       30.41     13.60 o 
   2  12   1     1144.41     1197.69     32.03 o 
   3  12   1     1017.67      916.70     30.82 o 
   4  12   1     1071.02     1226.08     42.83 o 
   5  12   1     1039.92     1080.99     38.65 o 
   6  12   1       19.86      -27.97     18.65 o 
   7  12   1      209.58      187.16     27.09 o 
   8  12   1      215.72      227.82     29.21 o 
   9  12   1      484.16      545.18     39.03 o 
  10  12   1        0.17       26.81     24.19 o 
  11  12   1       14.19        3.84     23.83 o 
  12  12   1       22.63       60.44     27.13 o 
  13  12   1      640.58      632.89     56.57 o 
 -12  13   1      102.29       86.53     30.59 o 
 -11  13   1        0.09      -13.19     25.23 o 
 -10  13   1       30.80       19.34     25.39 o 
  -9  13   1      112.80       73.00     25.46 o 
  -8  13   1      293.12      361.74     40.02 o 
  -7  13   1      297.13      183.39     23.52 o 
  -6  13   1        1.46      -24.82     17.39 o 
  -5  13   1     1462.76     1532.46     53.70 o 
  -4  13   1      310.34      314.92     23.43 o 
  -3  13   1     2884.92     3098.67     56.24 o 
  -2  13   1       25.76       21.07     16.04 o 
  -1  13   1       78.46       85.92     15.57 o 
   0  13   1      272.61      277.35     19.67 o 
   1  13   1     3070.24     3029.35     49.44 o 
   2  13   1       95.18      115.44     17.90 o 
   3  13   1     1133.76     1204.42     37.24 o 
   4  13   1      278.16      267.62     27.15 o 
   5  13   1       69.12       44.44     22.44 o 
   6  13   1      947.56      957.25     48.79 o 
   7  13   1      451.38      389.93     61.66 o 
   8  13   1       47.36       50.47     23.52 o 
   9  13   1       20.38      -13.44     22.33 o 
  10  13   1       73.10       59.23     27.21 o 
  11  13   1      284.51      208.66     36.99 o 
  12  13   1      180.83      169.46     33.39 o 
 -11  14   1        4.98      -33.65     25.28 o 
 -10  14   1      264.50      243.07     34.70 o 
  -9  14   1        0.44        8.15     25.66 o 
  -8  14   1      139.96       95.45     28.22 o 
  -7  14   1       26.49       45.26     25.10 o 
  -6  14   1      913.90      917.18     57.51 o 
  -5  14   1      126.92      133.70     22.58 o 
  -4  14   1      112.30       56.84     24.37 o 
  -3  14   1      311.33      270.83     25.52 o 
  -2  14   1      606.71      686.53     30.86 o 
  -1  14   1      169.55      177.43     18.33 o 
   0  14   1     1181.69     1200.85     39.75 o 
   1  14   1       46.65        5.39     16.14 o 
   2  14   1      258.55      268.20     21.86 o 
   3  14   1       16.06        5.57     18.01 o 
   4  14   1     1254.74     1368.43    108.14 o 
   5  14   1       21.42       22.40     22.37 o 
   6  14   1       32.06       12.04     23.47 o 
   7  14   1       36.53       18.57     24.04 o 
   8  14   1      602.55      682.95     94.35 o 
   9  14   1      113.95      112.19     29.60 o 
  10  14   1      260.77      210.62     32.55 o 
  11  14   1       22.08       -0.30     33.33 o 
 -10  15   1      152.79      179.85     34.22 o 
  -9  15   1      422.13      422.81     41.13 o 
  -8  15   1      370.54      437.14     40.56 o 
  -7  15   1      473.64      510.91     41.80 o 
  -6  15   1       16.26        3.38     25.77 o 
  -5  15   1       95.28       95.43     23.16 o 
  -4  15   1      393.88      452.24     44.17 o 
  -3  15   1      478.26      567.56     34.16 o 
  -2  15   1      329.89      308.46     27.79 o 
  -1  15   1        0.00      -26.06     17.38 o 
   0  15   1       59.79       34.53     20.11 o 
   1  15   1      278.39      219.81     22.61 o 
   2  15   1       32.59       -7.91     18.75 o 
   3  15   1       35.72      -28.55     21.56 o 
   4  15   1        1.16       -2.53     34.55 o 
   5  15   1      445.86      428.75     37.66 o 
   6  15   1      299.27      306.58     35.57 o 
   7  15   1      585.22      651.12     46.05 o 
   8  15   1        3.03       17.56     34.75 o 
   9  15   1        2.27        5.84     28.38 o 
  10  15   1       65.45       72.70     31.85 o 
  -8  16   1        3.04      -37.86     27.96 o 
  -7  16   1      348.92      360.67     39.04 o 
  -6  16   1        8.44       57.21     30.00 o 
  -5  16   1      642.12      649.03     45.28 o 
  -4  16   1        7.17      -16.85     24.31 o 
  -3  16   1        0.31      -32.46     21.64 o 
  -2  16   1       89.11       60.30     27.31 o 
  -1  16   1      378.14      295.06     33.26 o 
   0  16   1       67.32       61.38     25.74 o 
   1  16   1       30.16       25.87     25.64 o 
   2  16   1        2.13      -13.96     27.06 o 
   3  16   1      338.61      308.01     35.14 o 
   4  16   1      100.26       93.58     27.91 o 
   5  16   1      262.85      258.09     34.95 o 
   6  16   1        0.03      -16.83     25.74 o 
   7  16   1       29.69      -27.99     27.15 o 
   8  16   1       39.60       40.81     29.78 o 
  -5  17   1        4.73      -14.55     32.81 o 
  -4  17   1      469.23      531.54     81.69 o 
  -3  17   1        2.17       -7.20     34.15 o 
  -2  17   1      253.55      265.34     35.48 o 
  -1  17   1       31.46       12.34     33.64 o 
   0  17   1      177.46      169.07     39.12 o 
   1  17   1       13.26       15.45     50.79 o 
   2  17   1      785.50      910.63     98.79 o 
   3  17   1        0.79      -10.49     26.53 o 
   4  17   1       44.48       24.31     29.15 o 
   5  17   1      104.92      104.54     38.76 o 
 -18   0   2      643.16      585.73     52.27 o 
 -16   0   2      745.88      818.14     53.14 o 
 -14   0   2       28.18       31.84     21.70 o 
 -12   0   2     2932.49     3544.22     68.78 o 
 -10   0   2      285.50      186.61     18.25 o 
  -8   0   2     2132.71     2541.46     47.14 o 
  -6   0   2    18749.83    21499.55    244.04 o 
  -4   0   2     4767.71     4756.53     62.01 o 
  -2   0   2     4710.67    11483.65    156.79 o 
   0   0   2      315.17      407.79     17.30 o 
   2   0   2    16609.25    13072.78    734.78 o 
   4   0   2    10477.54     9355.86    136.87 o 
   6   0   2      716.42      759.27     23.03 o 
   8   0   2     1468.10     1084.28     45.85 o 
  10   0   2      258.32      267.82     20.26 o 
  12   0   2     4037.74     3990.37     75.13 o 
  14   0   2      156.47      185.29     31.04 o 
  16   0   2      486.28      487.56     36.54 o 
 -18   1   2      174.68      230.56     28.19 o 
 -17   1   2        2.56       25.04     23.47 o 
 -16   1   2       49.78       35.90     18.68 o 
 -15   1   2     1402.47     1432.34     47.09 o 
 -14   1   2      780.13      842.97     28.84 o 
 -13   1   2      163.22      165.52     15.19 o 
 -12   1   2      161.41      112.23     13.42 o 
 -11   1   2     1970.14     1664.06     33.50 o 
 -10   1   2      368.59      496.06     19.49 o 
  -9   1   2     8070.49     8466.46     88.34 o 
  -8   1   2      129.63      110.63      9.52 o 
  -7   1   2      361.31      338.11     13.62 o 
  -6   1   2    24815.94    27265.98    215.66 o 
  -5   1   2    22737.25    24902.90    196.15 o 
  -4   1   2     3268.87     3292.33     32.90 o 
  -3   1   2    10465.49     9913.31     80.95 o 
  -2   1   2      300.48      680.91     11.75 o 
  -1   1   2    32569.72    27493.48    215.03 o 
   0   1   2    12880.39    18268.72    142.17 o 
   1   1   2    60443.67    66093.00    580.18 o 
   2   1   2     1221.44     1388.48     17.84 o 
   3   1   2       24.39       52.42      6.73 o 
   4   1   2      598.87      512.75     13.86 o 
   5   1   2     6459.13     6283.04     56.97 o 
   6   1   2     6508.44     7844.90     78.38 o 
   7   1   2      411.95      525.93     27.45 o 
   8   1   2     1575.96     1944.56     38.14 o 
   9   1   2     1225.34     1512.39     27.28 o 
  10   1   2     1218.32     1326.82     27.10 o 
  11   1   2     2420.94     2838.31     42.08 o 
  12   1   2       78.36       45.89     13.85 o 
  13   1   2      291.25      230.77     18.80 o 
  14   1   2     1220.96     1164.84     41.14 o 
  15   1   2      789.97      790.80     31.34 o 
  16   1   2      208.78      199.95     23.28 o 
  17   1   2        3.51        5.57     22.25 o 
  18   1   2       30.58       24.45     31.04 o 
 -18   2   2       15.94       33.09     29.86 o 
 -17   2   2      351.80      390.33     33.57 o 
 -16   2   2        1.82        0.78     16.12 o 
 -15   2   2       30.44       24.00     16.68 o 
 -14   2   2      309.27      275.67     21.81 o 
 -13   2   2     2227.12     2298.32     40.57 o 
 -12   2   2     2013.24     2104.24     36.77 o 
 -11   2   2     1902.20     2060.56     35.50 o 
 -10   2   2      152.99       94.30     11.18 o 
  -9   2   2      428.66      221.51     13.93 o 
  -8   2   2     5000.30     5414.55     56.01 o 
  -7   2   2    14037.33    14754.91    124.65 o 
  -6   2   2    10615.86    11329.11     97.18 o 
  -5   2   2       24.21        7.91      5.21 o 
  -4   2   2     1256.42     1353.86     18.05 o 
  -3   2   2     9805.31     8539.00     79.31 o 
  -2   2   2      242.13      650.47     13.30 o 
  -1   2   2    92673.30    81880.68    935.18 o 
   0   2   2      846.87      988.87     16.62 o 
   1   2   2    30482.25    33766.35    286.57 o 
   2   2   2     3023.49     2615.77     24.95 o 
   3   2   2     3665.62     4384.22     39.76 o 
   4   2   2      359.35      324.77     12.91 o 
   5   2   2     1043.88     1201.41     22.87 o 
   6   2   2     4852.90     5028.31     54.98 o 
   7   2   2     6947.60     7041.56     74.29 o 
   8   2   2     4362.87     4156.94     52.39 o 
   9   2   2      348.93      573.64     21.43 o 
  10   2   2        4.73      -11.32      9.56 o 
  11   2   2     1632.34     1716.06     35.87 o 
  12   2   2       37.43       36.43     14.85 o 
  13   2   2     1694.14     1781.55     38.71 o 
  14   2   2      148.77      164.39     18.11 o 
  15   2   2       31.17        3.46     20.36 o 
  16   2   2       12.63      -25.73     17.15 o 
  17   2   2      325.44      310.99     34.13 o 
  18   2   2        3.23       -6.04     29.39 o 
 -18   3   2       76.50       42.28     19.41 o 
 -17   3   2        0.38      -18.31     16.84 o 
 -16   3   2      504.09      496.00     28.47 o 
 -15   3   2        0.35      -22.74     15.16 o 
 -14   3   2     2761.19     3096.25     55.40 o 
 -13   3   2       39.55      110.93     17.01 o 
 -12   3   2       47.22       37.94     11.80 o 
 -11   3   2        4.55       -6.75      9.85 o 
 -10   3   2     7007.85     7560.28     76.86 o 
  -9   3   2        3.07       11.65      8.28 o 
  -8   3   2     7960.76     7353.99     80.01 o 
  -7   3   2      277.33      636.85     20.52 o 
  -6   3   2     7081.91     6263.94     67.11 o 
  -5   3   2      268.62      338.74     18.66 o 
  -4   3   2     6366.82     7417.94     73.02 o 
  -3   3   2     6889.96     5888.77     58.94 o 
  -2   3   2     6593.41     7183.54     61.16 o 
  -1   3   2     2958.06     2941.74     28.66 o 
   0   3   2      990.61      899.38     29.17 o 
   1   3   2     8923.80     6917.00     63.66 o 
   2   3   2      106.05       14.10      3.95 o 
   3   3   2     4506.05     5406.17     48.56 o 
   4   3   2     7399.92     7973.10     69.17 o 
   5   3   2     2112.77     2419.94     28.54 o 
   6   3   2    13786.77    15302.29    127.58 o 
   7   3   2      581.05      734.02     51.92 o 
   8   3   2     1019.17     1195.10     32.21 o 
   9   3   2      166.61       79.06     12.17 o 
  10   3   2     3752.91     3397.35     56.50 o 
  11   3   2      326.75      260.68     27.20 o 
  12   3   2       14.98      -11.26     11.27 o 
  13   3   2       27.37       22.04     12.37 o 
  14   3   2     1407.17     1381.94     44.38 o 
  15   3   2       31.58       13.58     18.37 o 
  16   3   2      136.20      171.79     29.25 o 
  17   3   2        9.35      -23.73     28.51 o 
  18   3   2      217.60      156.06     31.70 o 
 -18   4   2        4.11      -18.06     21.20 o 
 -17   4   2      344.95      294.17     25.32 o 
 -16   4   2        6.96       -8.09     16.26 o 
 -15   4   2      105.66       84.20     18.37 o 
 -14   4   2      458.39      526.73     26.86 o 
 -13   4   2     1885.98     2051.69     44.52 o 
 -12   4   2      312.29      363.42     21.49 o 
 -11   4   2     1419.25     1533.24     35.78 o 
 -10   4   2      150.04      154.36     15.20 o 
  -9   4   2      932.13      736.52     24.79 o 
  -8   4   2     4195.94     4631.51     58.12 o 
  -7   4   2     5720.39     5864.79     59.04 o 
  -6   4   2     1494.62     1270.46     24.09 o 
  -5   4   2     2199.47     2127.72     26.69 o 
  -4   4   2      518.86      328.71     12.98 o 
  -3   4   2     2383.58     2023.54     30.71 o 
  -2   4   2     4518.59     5195.11     49.26 o 
  -1   4   2    18956.19    17778.68    141.41 o 
   0   4   2    11867.22    12225.11    122.48 o 
   1   4   2        5.64       45.96      5.04 o 
   2   4   2     5704.63     6690.90     58.71 o 
   3   4   2     4943.94     4636.17     43.88 o 
   4   4   2      251.17      357.47     14.42 o 
   5   4   2      544.59      875.20     17.01 o 
   6   4   2     6175.66     6030.75     58.56 o 
   7   4   2     3652.13     3626.37     41.88 o 
   8   4   2     7709.37     8445.39     82.44 o 
   9   4   2      766.71     1131.41     29.60 o 
  10   4   2      561.17      465.71     20.40 o 
  11   4   2      565.35      500.83     22.04 o 
  12   4   2      921.30      906.95     29.19 o 
  13   4   2     1401.56     1386.83     42.90 o 
  14   4   2      288.76      303.52     25.32 o 
  15   4   2       27.74      -13.94     22.17 o 
  16   4   2       16.94      -25.03     29.17 o 
  17   4   2      215.02      194.51     32.95 o 
  18   4   2       41.34        6.67     31.75 o 
 -18   5   2       65.74      101.20     28.77 o 
 -17   5   2        0.25        8.35     20.07 o 
 -16   5   2       41.20       44.95     18.22 o 
 -15   5   2      873.03      925.28     40.22 o 
 -14   5   2      400.66      340.51     23.87 o 
 -13   5   2      228.89      207.75     20.29 o 
 -12   5   2      376.69      275.44     20.13 o 
 -11   5   2     1103.08     1111.93     32.29 o 
 -10   5   2       22.61       -2.34     11.29 o 
  -9   5   2     4398.17     5375.33     67.60 o 
  -8   5   2      329.43      484.39     16.90 o 
  -7   5   2     1198.24      923.01     20.64 o 
  -6   5   2       13.80       96.02      7.65 o 
  -5   5   2     8229.64     9374.11     83.50 o 
  -4   5   2     2024.56     2225.70     27.56 o 
  -3   5   2      124.64       82.34      7.48 o 
  -2   5   2      303.99      159.71      7.91 o 
  -1   5   2    25357.81    25171.19    198.53 o 
   0   5   2     1431.15     1143.43     18.48 o 
   1   5   2    12750.50    15973.73    142.61 o 
   2   5   2    10556.36    10923.34     92.34 o 
   3   5   2    11127.43    10875.48     92.64 o 
   4   5   2     2557.70     2674.35     31.51 o 
   5   5   2    11089.92    10476.08     91.70 o 
   6   5   2      100.71       91.40      8.37 o 
   7   5   2       31.65       41.80      8.13 o 
   8   5   2      268.04      318.44     14.18 o 
   9   5   2     4848.46     4912.48     88.05 o 
  10   5   2       44.82      105.93     12.15 o 
  11   5   2     1161.75     1261.35     59.52 o 
  12   5   2       75.35      105.24     15.69 o 
  13   5   2      141.08      169.10     22.50 o 
  14   5   2      139.03      125.20     26.98 o 
  15   5   2     1043.14     1239.37     59.95 o 
  16   5   2      154.91      112.90     30.37 o 
  17   5   2        3.89      -15.48     25.34 o 
 -17   6   2        1.95       14.18     23.72 o 
 -16   6   2      590.39      548.44     34.49 o 
 -15   6   2        3.65       17.33     17.10 o 
 -14   6   2        0.50      -22.33     14.88 o 
 -13   6   2        1.48      -21.61     14.40 o 
 -12   6   2     2042.56     2020.60     43.71 o 
 -11   6   2      602.98      568.35     25.57 o 
 -10   6   2        9.53      -15.93     11.26 o 
  -9   6   2      120.92      114.99     14.36 o 
  -8   6   2     5772.28     6048.31     63.42 o 
  -7   6   2      102.82       88.93      8.98 o 
  -6   6   2     3224.21     3276.94     42.75 o 
  -5   6   2     2974.46     2710.63     36.73 o 
  -4   6   2     9408.18     9220.29     83.30 o 
  -3   6   2     1884.24     2345.62     38.17 o 
  -2   6   2    35275.32    38285.91    298.88 o 
  -1   6   2     1762.81     2046.65     27.27 o 
   0   6   2      150.05      211.60     10.43 o 
   1   6   2     5505.09     4807.11     53.18 o 
   2   6   2    14666.10    16573.57    136.84 o 
   3   6   2     2653.95     3013.50     36.28 o 
   4   6   2     7764.33     7920.65     72.96 o 
   5   6   2      130.70      118.33      8.88 o 
   6   6   2     3483.94     3434.31     44.92 o 
   7   6   2      792.46      698.69     22.08 o 
   8   6   2     3905.44     4112.38     54.19 o 
   9   6   2      323.61      259.20     16.64 o 
  10   6   2      637.56      738.47     26.32 o 
  11   6   2      145.28      124.96     18.58 o 
  12   6   2     2385.16     2491.92     65.96 o 
  13   6   2       43.16      135.35     27.35 o 
  14   6   2      382.27      396.58     45.76 o 
  15   6   2        0.02       28.58     24.57 o 
  16   6   2      343.02      374.07     44.12 o 
  17   6   2       13.70       23.13     29.33 o 
 -17   7   2        1.79       -5.81     37.93 o 
 -16   7   2       73.02      121.85     35.12 o 
 -15   7   2      288.39      263.14     32.19 o 
 -14   7   2      483.11      561.93     32.85 o 
 -13   7   2      296.63      262.34     22.59 o 
 -12   7   2      121.71       35.16     16.12 o 
 -11   7   2      823.57      833.23     31.04 o 
 -10   7   2      223.19      153.51     16.87 o 
  -9   7   2      483.93      529.42     26.38 o 
  -8   7   2     1565.83     1746.53     41.53 o 
  -7   7   2      204.92      272.36     28.29 o 
  -6   7   2     8206.43     8186.03     78.97 o 
  -5   7   2     2460.44     2876.20     36.91 o 
  -4   7   2      935.73      803.71     22.07 o 
  -3   7   2        9.61        2.36      6.75 o 
  -2   7   2     5201.60     5366.94     54.83 o 
  -1   7   2     1786.78     1603.24     29.00 o 
   0   7   2     7636.97     7831.45     73.21 o 
   1   7   2     5881.13     6132.36     60.25 o 
   2   7   2     1574.59     1351.41     30.28 o 
   3   7   2        5.87        2.45      6.62 o 
   4   7   2     1804.52     2047.48     29.52 o 
   5   7   2     4585.01     4033.39     45.94 o 
   6   7   2     3091.52     3456.81     46.99 o 
   7   7   2     2909.17     2736.80     42.42 o 
   8   7   2      844.19      990.41     28.93 o 
   9   7   2     1156.50     1202.42     28.25 o 
  10   7   2     1571.55     1759.36     44.61 o 
  11   7   2     1621.55     1755.97     56.17 o 
  12   7   2      104.36      112.31     24.92 o 
  13   7   2        8.27       11.84     23.37 o 
  14   7   2     1417.36     1594.09     61.48 o 
  15   7   2      282.69      269.20     36.61 o 
  16   7   2      333.57      346.28     37.83 o 
  17   7   2       25.39       24.19     26.73 o 
 -16   8   2        0.90      -15.21     23.83 o 
 -15   8   2       29.60      -18.45     23.20 o 
 -14   8   2      113.71       85.43     22.67 o 
 -13   8   2      947.34     1179.36     43.54 o 
 -12   8   2      483.45      416.69     28.25 o 
 -11   8   2     1104.21     1217.48     41.10 o 
 -10   8   2        6.84        0.47     14.01 o 
  -9   8   2       74.98       29.75     14.20 o 
  -8   8   2      986.61      828.28     31.15 o 
  -7   8   2     3605.80     3752.22     55.27 o 
  -6   8   2     3343.67     3599.61     56.70 o 
  -5   8   2      179.01      128.13     10.90 o 
  -4   8   2      663.49      572.01     23.14 o 
  -3   8   2     5388.24     5856.33     60.91 o 
  -2   8   2      268.69      268.59     12.68 o 
  -1   8   2     1378.36     1452.44     29.56 o 
   0   8   2      991.65      833.60     20.51 o 
   1   8   2    11010.93    10764.17     97.27 o 
   2   8   2      361.07      238.67     17.20 o 
   3   8   2     9914.48     9935.83     91.57 o 
   4   8   2     1661.15     1770.25     29.24 o 
   5   8   2      397.19      300.75     14.01 o 
   6   8   2      826.13      779.37     28.37 o 
   7   8   2     6489.14     6132.44     66.01 o 
   8   8   2     2400.55     1911.95     37.65 o 
   9   8   2      642.57      642.06     31.15 o 
  10   8   2      959.73      878.76     43.43 o 
  11   8   2     1504.77     1421.34     53.26 o 
  12   8   2       53.03       62.08     24.29 o 
  13   8   2     1122.44     1128.76     52.01 o 
  14   8   2      136.21      129.42     29.17 o 
  15   8   2        8.91       34.45     26.93 o 
  16   8   2       13.12      -16.97     25.28 o 
 -16   9   2       82.20       67.66     29.44 o 
 -15   9   2        1.72      -31.79     21.19 o 
 -14   9   2      323.22      322.87     39.01 o 
 -13   9   2       44.44       78.68     26.34 o 
 -12   9   2       43.93       36.75     17.48 o 
 -11   9   2      400.20      502.12     26.91 o 
 -10   9   2     2322.68     2402.81     49.92 o 
  -9   9   2      255.65      292.59     22.07 o 
  -8   9   2     1127.81      948.13     32.21 o 
  -7   9   2      190.47      190.55     17.83 o 
  -6   9   2     1534.57     1588.92     40.59 o 
  -5   9   2      549.54      705.21     22.09 o 
  -4   9   2     5786.33     5962.01     64.25 o 
  -3   9   2      182.32      153.93     12.00 o 
  -2   9   2       81.39       73.86     10.28 o 
  -1   9   2      685.88      631.16     23.11 o 
   0   9   2     7289.81     7760.82     77.03 o 
   1   9   2       18.13       -2.88      8.49 o 
   2   9   2      118.56      130.63     11.64 o 
   3   9   2     1392.21     1492.91     32.34 o 
   4   9   2     6810.02     7099.10     73.01 o 
   5   9   2     1007.09     1098.93     51.39 o 
   6   9   2     5662.93     5937.01    100.16 o 
   7   9   2      338.94      313.65     23.09 o 
   8   9   2      363.11      338.58     22.91 o 
   9   9   2      748.49      802.17     44.30 o 
  10   9   2     1768.09     1913.67     59.24 o 
  11   9   2      116.23      162.43     27.31 o 
  12   9   2      569.78      563.42     39.87 o 
  13   9   2        0.11      -26.98     22.38 o 
  14   9   2      185.11      174.41     31.13 o 
  15   9   2       29.27        9.41     26.01 o 
 -15  10   2       98.90       58.60     27.72 o 
 -14  10   2      116.63      132.94     29.82 o 
 -13  10   2       65.45       71.24     26.42 o 
 -12  10   2      832.39      779.05     47.97 o 
 -11  10   2      564.94      531.49     31.81 o 
 -10  10   2      261.09      302.19     23.03 o 
  -9  10   2        0.53       13.85     15.64 o 
  -8  10   2     1666.74     1640.09     40.83 o 
  -7  10   2     1499.33     1792.18     40.71 o 
  -6  10   2     1591.96     1480.28     36.94 o 
  -5  10   2       25.48      -18.58     12.39 o 
  -4  10   2      277.79      224.93     14.92 o 
  -3  10   2     1769.12     1630.37     35.22 o 
  -2  10   2     1330.85     1356.55     29.28 o 
  -1  10   2     1193.99     1228.52     30.65 o 
   0  10   2      406.81      350.76     26.41 o 
   1  10   2     1266.82     1239.75     28.46 o 
   2  10   2     2532.95     2541.30     38.90 o 
   3  10   2     3054.95     2729.48     44.54 o 
   4  10   2      215.37      171.17     14.16 o 
   5  10   2      127.45      117.95     13.96 o 
   6  10   2     2951.02     3064.68     56.97 o 
   7  10   2     1984.66     2125.32     58.82 o 
   8  10   2     3737.89     4000.89     84.52 o 
   9  10   2      508.61      547.61     37.01 o 
  10  10   2       88.99       60.76     23.80 o 
  11  10   2      391.07      326.36     33.83 o 
  12  10   2      724.35      726.55     45.70 o 
  13  10   2      448.31      428.98     60.07 o 
  14  10   2       27.32      -11.90     34.30 o 
  15  10   2       12.28      -31.84     25.16 o 
 -14  11   2       42.30       -7.80     25.86 o 
 -13  11   2      149.94      113.37     28.31 o 
 -12  11   2       84.92       73.97     27.00 o 
 -11  11   2      388.73      458.15     36.97 o 
 -10  11   2       91.30      101.17     20.91 o 
  -9  11   2      801.99      865.55     34.20 o 
  -8  11   2      102.84       57.86     17.26 o 
  -7  11   2      172.97      157.23     19.06 o 
  -6  11   2        3.26      -11.49     14.65 o 
  -5  11   2     1418.93     1448.11     41.64 o 
  -4  11   2      158.75      182.75     18.19 o 
  -3  11   2       60.39       78.38     13.21 o 
  -2  11   2       79.27       13.46     11.86 o 
  -1  11   2     1677.53     1877.42     40.22 o 
   0  11   2     1142.13     1126.75     29.32 o 
   1  11   2     3843.63     3813.39     66.40 o 
   2  11   2     1859.87     2016.85     36.55 o 
   3  11   2        0.62       -1.07     11.51 o 
   4  11   2      245.08      149.41     20.55 o 
   5  11   2     2642.09     2591.68     53.19 o 
   6  11   2       37.93       55.31     16.60 o 
   7  11   2      446.44      437.36     42.52 o 
   8  11   2       53.96       59.23     22.54 o 
   9  11   2     1458.48     1387.27     54.53 o 
  10  11   2       60.61       91.21     25.29 o 
  11  11   2      853.44      756.34     58.66 o 
  12  11   2        2.01       11.57     24.75 o 
  13  11   2      116.48      161.86     30.81 o 
  14  11   2       49.94       68.74     29.54 o 
 -13  12   2       35.54       47.31     27.05 o 
 -12  12   2      320.42      276.00     34.33 o 
 -11  12   2       54.12      -18.44     22.82 o 
 -10  12   2       49.61       11.14     23.20 o 
  -9  12   2       40.70       12.63     18.49 o 
  -8  12   2      920.58      843.37     38.42 o 
  -7  12   2      492.40      403.09     25.14 o 
  -6  12   2      285.07      233.83     21.42 o 
  -5  12   2      122.31       91.41     18.18 o 
  -4  12   2     2083.78     2181.61     46.13 o 
  -3  12   2     1976.75     2082.57     46.06 o 
  -2  12   2     6707.88     7652.57     83.86 o 
  -1  12   2     1049.80      916.41     44.94 o 
   0  12   2      111.33      155.58     16.26 o 
   1  12   2     1002.85     1041.41     31.15 o 
   2  12   2     3858.53     4211.44     63.24 o 
   3  12   2      764.16      759.03     30.99 o 
   4  12   2     2031.08     2169.46     51.39 o 
   5  12   2        0.00      -10.00     10.54 o 
   6  12   2      380.02      330.41     30.68 o 
   7  12   2      230.81      251.95     29.38 o 
   8  12   2     1017.14     1067.74     49.67 o 
   9  12   2       22.95       12.58     22.84 o 
  10  12   2       25.29      -13.76     21.98 o 
  11  12   2      135.22      124.07     30.08 o 
  12  12   2      833.81      921.89     55.19 o 
  13  12   2       28.57       66.94     28.95 o 
 -12  13   2        0.33      -18.96     25.24 o 
 -11  13   2       41.62      -15.84     24.50 o 
 -10  13   2      225.33      243.26     32.59 o 
  -9  13   2      415.17      482.13     38.85 o 
  -8  13   2        7.11      -15.52     19.19 o 
  -7  13   2       17.29      -10.52     18.27 o 
  -6  13   2      506.93      600.00     29.70 o 
  -5  13   2     1059.46     1135.60     38.63 o 
  -4  13   2     1421.69     1574.34     41.94 o 
  -3  13   2      197.94      141.38     20.73 o 
  -2  13   2        8.49      -10.13     15.61 o 
  -1  13   2      868.68      980.29     31.57 o 
   0  13   2     1418.26     1291.40     41.47 o 
   1  13   2      744.86      896.49     34.93 o 
   2  13   2      448.22      487.35     25.74 o 
   3  13   2      613.83      550.91     26.59 o 
   4  13   2      226.67      231.20     23.15 o 
   5  13   2     1979.96     2109.83     64.44 o 
   6  13   2      187.30      204.13     29.16 o 
   7  13   2      356.58      365.57     33.56 o 
   8  13   2       53.83       60.90     24.64 o 
   9  13   2      344.03      361.88     36.33 o 
  10  13   2      297.95      290.28     34.54 o 
  11  13   2      219.38      200.63     33.11 o 
  12  13   2        1.86      -12.01     26.19 o 
 -11  14   2      265.46      214.19     35.10 o 
 -10  14   2        6.42      -42.60     28.40 o 
  -9  14   2      106.31       78.25     28.70 o 
  -8  14   2       27.62       17.61     26.01 o 
  -7  14   2     1519.23     1746.99     79.99 o 
  -6  14   2       42.84       70.76     21.71 o 
  -5  14   2       93.28       82.08     21.77 o 
  -4  14   2       77.93      110.52     25.03 o 
  -3  14   2      796.59      702.38     31.56 o 
  -2  14   2       12.97       -1.74     16.17 o 
  -1  14   2      690.02      641.79     34.27 o 
   0  14   2       22.42      -26.67     17.78 o 
   1  14   2      181.91      169.36     20.16 o 
   2  14   2       25.02        0.34     16.04 o 
   3  14   2     1763.43     1817.00     65.94 o 
   4  14   2        3.21        9.06     22.98 o 
   5  14   2       46.42       45.03     24.62 o 
   6  14   2      115.68      101.88     27.44 o 
   7  14   2      961.44     1064.26     52.42 o 
   8  14   2      197.61      273.99     34.72 o 
   9  14   2      423.30      419.30     39.31 o 
  10  14   2      153.13      167.24     32.86 o 
  11  14   2      134.43      104.65     31.55 o 
 -10  15   2      589.67      542.72     45.53 o 
  -9  15   2      466.99      495.23     43.12 o 
  -8  15   2      254.74      319.92     38.04 o 
  -7  15   2        2.10       -1.39     24.38 o 
  -6  15   2       72.30       72.58     33.72 o 
  -5  15   2      181.91      141.32     24.91 o 
  -4  15   2      786.76     1050.17     44.93 o 
  -3  15   2      310.32      275.97     31.45 o 
  -2  15   2        5.70      -10.82     18.86 o 
  -1  15   2        3.06      -27.83     18.55 o 
   0  15   2      651.12      572.11     34.11 o 
   1  15   2       22.11      -23.95     15.97 o 
   2  15   2       11.99      -25.72     17.15 o 
   3  15   2       30.48       29.05     22.68 o 
   4  15   2      705.36      746.60     46.15 o 
   5  15   2       57.36       66.04     27.37 o 
   6  15   2      619.53      682.81     46.47 o 
   7  15   2        0.19      -15.54     27.70 o 
   8  15   2       27.85       23.50     27.70 o 
   9  15   2      114.79      129.52     32.18 o 
  -8  16   2      205.68      263.53     45.22 o 
  -7  16   2      212.76      228.17     36.10 o 
  -6  16   2      746.66      729.63     56.68 o 
  -5  16   2        7.31      -39.23     33.53 o 
  -4  16   2       14.77        8.64     26.09 o 
  -3  16   2      234.50      205.67     31.31 o 
  -2  16   2      298.52      331.14     35.24 o 
  -1  16   2      211.67      230.22     42.07 o 
   0  16   2       18.93      -17.61     20.37 o 
   1  16   2       16.35       11.02     30.37 o 
   2  16   2      296.76      345.83     52.57 o 
   3  16   2      203.77      242.47     32.91 o 
   4  16   2      110.26      151.31     31.56 o 
   5  16   2       40.27        6.02     27.45 o 
   6  16   2      149.89       87.55     31.08 o 
   7  16   2      107.56      111.08     31.93 o 
  -5  17   2      469.22      479.47     54.02 o 
  -4  17   2        0.53      -42.49     32.07 o 
  -3  17   2      187.16      194.65     34.47 o 
  -2  17   2        4.83       -3.58     26.10 o 
  -1  17   2      185.86      149.12     42.00 o 
   0  17   2       62.89       95.35     54.05 o 
   1  17   2      773.82      744.60     90.65 o 
   2  17   2        9.10       55.59     54.33 o 
   3  17   2       49.11       19.42     37.98 o 
   4  17   2       23.33      -23.67     26.68 o 
   5  17   2      203.30      211.95     36.31 o 
 -17   0   3      834.01      861.96     56.11 o 
 -15   0   3       14.69      -46.44     34.27 o 
 -13   0   3     1931.71     1553.22     64.65 o 
 -11   0   3      738.81      540.46     33.37 o 
  -9   0   3     2105.99     2305.93     56.43 o 
  -7   0   3       32.20       16.82      9.76 o 
  -5   0   3      766.44      611.15     42.90 o 
  -3   0   3      766.71      543.41     16.05 o 
  -1   0   3    10302.46    19878.45    218.63 o 
   1   0   3     9093.19     8037.64    115.01 o 
   3   0   3     1666.46     1412.72     24.83 o 
   5   0   3     1851.52     1441.66     37.75 o 
   7   0   3     1958.36     1931.84    135.46 o 
   9   0   3     3060.73     3048.19     56.18 o 
  11   0   3     2355.93     2330.21     54.43 o 
  13   0   3       95.29      100.85     20.15 o 
  15   0   3      804.38      927.22     51.62 o 
  17   0   3      631.07      652.15     51.73 o 
 -18   1   3        0.06       29.43     23.35 o 
 -17   1   3       25.90       46.17     22.44 o 
 -16   1   3      344.49      321.49     32.44 o 
 -15   1   3      399.40      395.89     27.55 o 
 -14   1   3      709.71      681.95     49.47 o 
 -13   1   3       42.65      -16.29     10.86 o 
 -12   1   3      544.45      450.56     19.38 o 
 -11   1   3      115.92      132.21     12.85 o 
 -10   1   3     2144.64     2239.47     34.50 o 
  -9   1   3      135.71      171.64     11.28 o 
  -8   1   3      142.49      162.67     10.97 o 
  -7   1   3        4.12       24.77      8.94 o 
  -6   1   3     9812.59     9947.64     87.09 o 
  -5   1   3      671.73      838.39     15.62 o 
  -4   1   3     3865.67     3625.15     36.14 o 
  -3   1   3     1499.31     1823.50     21.22 o 
  -2   1   3     6791.32     4630.89     41.65 o 
  -1   1   3      408.26      733.07     11.67 o 
   0   1   3    49938.04    50039.74    867.25 o 
   1   1   3     8199.51     9286.94     74.75 o 
   2   1   3      276.04       16.45      3.60 o 
   3   1   3      113.91       12.07      3.75 o 
   4   1   3       78.16       26.55      4.69 o 
   5   1   3     4867.37     5595.12     57.82 o 
   6   1   3      160.86      182.78     13.30 o 
   7   1   3      228.15      195.98     11.33 o 
   8   1   3     3544.75     3876.04     49.87 o 
   9   1   3      424.06      280.74     15.82 o 
  10   1   3      289.38      451.43     29.62 o 
  11   1   3     1424.84     1300.79     29.40 o 
  12   1   3      108.54      131.06     14.49 o 
  13   1   3      994.85      927.93     27.97 o 
  14   1   3     1087.05     1082.56     40.51 o 
  15   1   3      195.55      200.55     24.49 o 
  16   1   3        1.91      -14.68     22.94 o 
  17   1   3       47.67       63.93     24.58 o 
  18   1   3      229.98      266.72     41.76 o 
 -18   2   3      333.35      291.96     34.18 o 
 -17   2   3        3.28        2.33     23.98 o 
 -16   2   3       45.18        2.03     17.87 o 
 -15   2   3      152.86      124.54     19.02 o 
 -14   2   3     1459.98     1589.79     41.21 o 
 -13   2   3      459.85      541.55     25.75 o 
 -12   2   3     1580.03     1871.87     35.42 o 
 -11   2   3        5.45      -13.82      9.61 o 
 -10   2   3      285.28      176.91     12.88 o 
  -9   2   3      310.29      355.69     19.62 o 
  -8   2   3     2298.48     2541.02     33.81 o 
  -7   2   3     6157.13     7250.43     68.70 o 
  -6   2   3       19.52       33.75     19.29 o 
  -5   2   3     1882.50     2067.06     25.54 o 
  -4   2   3      869.66     1024.17     15.58 o 
  -3   2   3     1271.60      899.77     13.71 o 
  -2   2   3     2839.19     2123.09     22.82 o 
  -1   2   3      216.06      450.68     10.02 o 
   0   2   3      218.26      104.89      6.64 o 
   1   2   3      516.46      870.42     15.57 o 
   2   2   3      635.38      827.44     19.62 o 
   3   2   3      361.35      540.85     12.89 o 
   4   2   3     1070.72     1388.04     18.49 o 
   5   2   3     3703.98     4320.94     42.82 o 
   6   2   3     3554.71     3786.77     42.05 o 
   7   2   3     5512.34     6126.88     66.73 o 
   8   2   3      263.46      384.06     23.94 o 
   9   2   3      181.64      184.67     13.62 o 
  10   2   3      884.20      976.38     27.12 o 
  11   2   3     1313.20      918.94     64.22 o 
  12   2   3      906.18      915.62     45.22 o 
  13   2   3      107.52       38.63     16.26 o 
  14   2   3      147.77      127.24     21.96 o 
  15   2   3        8.23       -8.81     20.20 o 
  16   2   3      413.69      389.60     43.48 o 
  17   2   3        6.22      -12.12     28.17 o 
  18   2   3        0.42      -38.45     30.08 o 
 -18   3   3        0.05      -22.91     23.37 o 
 -17   3   3       83.74       50.52     19.19 o 
 -16   3   3        2.31      -17.28     16.17 o 
 -15   3   3      916.44      968.27     35.04 o 
 -14   3   3        0.33       32.10     16.10 o 
 -13   3   3        4.79       -7.13     14.23 o 
 -12   3   3        3.38       17.32     13.79 o 
 -11   3   3     4715.62     4624.63     56.08 o 
 -10   3   3       21.53       13.96      9.54 o 
  -9   3   3     3699.71     3373.38     42.59 o 
  -8   3   3      589.35      581.51     17.50 o 
  -7   3   3      125.71      114.44      8.13 o 
  -6   3   3      511.71      839.41     17.36 o 
  -5   3   3     7335.06     8509.48     75.35 o 
  -4   3   3      378.30      271.97     11.78 o 
  -3   3   3     5639.82     5736.75     58.81 o 
  -2   3   3     7347.38     7935.24     75.22 o 
  -1   3   3       13.46       58.17      7.12 o 
   0   3   3     1185.97     1270.19     20.10 o 
   1   3   3     3604.51     3612.03     38.71 o 
   2   3   3     3520.59     3187.04     35.23 o 
   3   3   3    10374.49     8860.65     74.26 o 
   4   3   3       81.79      128.78      7.00 o 
   5   3   3     7263.31     7419.23     84.48 o 
   6   3   3        3.64        2.39      8.53 o 
   7   3   3     3342.36     3205.87     38.18 o 
   8   3   3      355.34      272.20     12.87 o 
   9   3   3     4096.48     3628.11     63.83 o 
  10   3   3      382.26      477.92     23.16 o 
  11   3   3       30.32       -6.01     12.31 o 
  12   3   3       61.01       19.21     13.94 o 
  13   3   3     1070.72      971.70     48.32 o 
  14   3   3        0.83      -22.66     15.11 o 
  15   3   3      170.69      125.25     21.38 o 
  16   3   3        2.70      -31.13     20.75 o 
  17   3   3      112.87       96.19     27.60 o 
  18   3   3        1.02       11.92     33.15 o 
 -18   4   3      265.43      241.14     26.08 o 
 -17   4   3        0.33      -24.79     16.52 o 
 -16   4   3       77.62       53.14     18.81 o 
 -15   4   3      272.38      219.06     21.83 o 
 -14   4   3      923.08      889.49     33.47 o 
 -13   4   3      423.56      387.78     23.53 o 
 -12   4   3     2191.12     2337.91     46.04 o 
 -11   4   3      415.01      365.79     20.68 o 
 -10   4   3        1.75      -15.91     10.61 o 
  -9   4   3     4336.28     4314.26     50.37 o 
  -8   4   3     7407.72     7907.57     76.32 o 
  -7   4   3      751.84      572.35     18.60 o 
  -6   4   3     1017.93      664.88     20.45 o 
  -5   4   3      327.10      271.07     13.17 o 
  -4   4   3     2022.57     1908.88     29.10 o 
  -3   4   3      427.56      433.76     17.89 o 
  -2   4   3     7990.07     7434.73     65.08 o 
  -1   4   3     6503.95     5640.19     51.22 o 
   0   4   3       19.64       53.15      5.92 o 
   1   4   3     3072.24     3744.85     39.74 o 
   2   4   3      894.71     1287.66     26.47 o 
   3   4   3      168.65      136.86      7.20 o 
   4   4   3      174.21      129.78      8.31 o 
   5   4   3     1189.53      897.86     16.82 o 
   6   4   3     2001.13     1809.00     39.58 o 
   7   4   3     4118.90     4210.22     55.32 o 
   8   4   3      453.36      503.37     24.30 o 
   9   4   3        9.52       61.22     11.18 o 
  10   4   3      162.24      275.73     15.35 o 
  11   4   3       23.52       35.62     11.72 o 
  12   4   3     1207.02     1388.77     43.60 o 
  13   4   3      285.15      321.59     22.57 o 
  14   4   3      103.51       36.38     19.05 o 
  15   4   3        5.78      -25.57     23.09 o 
  16   4   3      423.37      332.88     33.99 o 
  17   4   3        0.94      -24.23     28.77 o 
 -18   5   3        0.55       38.01     23.95 o 
 -17   5   3       38.64       40.90     19.00 o 
 -16   5   3      215.00      235.09     23.08 o 
 -15   5   3      272.47      306.37     28.93 o 
 -14   5   3      256.23      263.15     22.00 o 
 -13   5   3      151.01      113.42     18.42 o 
 -12   5   3      429.29      471.01     26.48 o 
 -11   5   3       20.06       20.09     13.74 o 
 -10   5   3      364.53      363.37     20.34 o 
  -9   5   3       75.06       29.30     12.27 o 
  -8   5   3      363.84      252.00     12.27 o 
  -7   5   3     1653.92     1841.11     33.97 o 
  -6   5   3     4220.06     4125.60     52.33 o 
  -5   5   3     2111.73     2954.12     40.88 o 
  -4   5   3       24.16       -3.10      7.20 o 
  -3   5   3       61.23      197.17      8.96 o 
  -2   5   3    11359.90    12472.43    114.70 o 
  -1   5   3     1783.94     2046.02     25.84 o 
   0   5   3    10566.01    12563.58    129.05 o 
   1   5   3      351.14      413.36     11.93 o 
   2   5   3     2468.28     3476.17     35.99 o 
   3   5   3      435.24      515.30     14.94 o 
   4   5   3    10143.86    10437.18     90.07 o 
   5   5   3      334.61      582.98     15.42 o 
   6   5   3      359.29      303.12     11.96 o 
   7   5   3       83.94       78.89      9.20 o 
   8   5   3     3153.39     3173.06     40.34 o 
   9   5   3        6.28        3.20      9.22 o 
  10   5   3     1984.94     2094.84     35.33 o 
  11   5   3      217.03      191.97     17.40 o 
  12   5   3      459.26      446.21     27.34 o 
  13   5   3      773.63      856.93     37.97 o 
  14   5   3      947.25      981.73     51.13 o 
  15   5   3      152.22      111.53     27.61 o 
  16   5   3        6.64      -19.21     24.14 o 
  17   5   3        5.13      -35.56     23.71 o 
 -17   6   3      487.98      501.41     35.45 o 
 -16   6   3        4.64        8.93     17.75 o 
 -15   6   3        1.81      -13.11     18.34 o 
 -14   6   3        5.09      -14.75     16.26 o 
 -13   6   3     1041.74     1141.08     36.36 o 
 -12   6   3       12.61       -3.34     14.73 o 
 -11   6   3      162.55      131.57     18.20 o 
 -10   6   3      600.29      524.88     24.17 o 
  -9   6   3     1337.09     1246.30     36.21 o 
  -8   6   3        0.38       23.92     14.67 o 
  -7   6   3     1284.33     1182.46     29.22 o 
  -6   6   3     1468.68     1238.40     28.93 o 
  -5   6   3     5929.09     5554.69     64.64 o 
  -4   6   3     2162.55     2622.85     32.44 o 
  -3   6   3    10319.78    10393.62    100.11 o 
  -2   6   3     3390.90     3806.84     41.28 o 
  -1   6   3        0.11       67.75      7.50 o 
   0   6   3     1232.97     1297.77     28.00 o 
   1   6   3    19175.70    19996.51    162.27 o 
   2   6   3      140.90      182.26     10.44 o 
   3   6   3    11099.97    10814.09     94.01 o 
   4   6   3       29.24       38.10      6.58 o 
   5   6   3       60.65       53.61     12.23 o 
   6   6   3      263.82      282.56     12.37 o 
   7   6   3     4557.21     4995.45     53.88 o 
   8   6   3      108.53      145.01     11.95 o 
   9   6   3       65.38       96.29     14.05 o 
  10   6   3       12.99       28.81     15.16 o 
  11   6   3     2157.57     2046.50     48.85 o 
  12   6   3       33.43       24.24     17.50 o 
  13   6   3      444.09      438.86     34.98 o 
  14   6   3        3.31      -26.31     22.28 o 
  15   6   3      404.39      489.01     40.18 o 
  16   6   3        1.39      -10.69     25.17 o 
  17   6   3      370.32      347.91     37.71 o 
 -17   7   3       55.63      130.70     36.56 o 
 -16   7   3      147.64      153.90     25.58 o 
 -15   7   3      301.71      308.77     25.50 o 
 -14   7   3      105.80       68.92     19.01 o 
 -13   7   3        7.98      -19.45     15.38 o 
 -12   7   3      608.29      585.02     27.86 o 
 -11   7   3      204.76      203.68     19.55 o 
 -10   7   3     1062.33     1223.15     34.04 o 
  -9   7   3       92.76       89.63     15.16 o 
  -8   7   3      969.97      811.88     28.54 o 
  -7   7   3     4876.39     4674.14     64.43 o 
  -6   7   3     5670.53     5112.88     72.02 o 
  -5   7   3     1310.99     1349.45     39.91 o 
  -4   7   3      189.08      137.05     15.98 o 
  -3   7   3       74.66       27.93      9.86 o 
  -2   7   3     4637.14     4595.38     49.22 o 
  -1   7   3    14586.51    13161.35    113.66 o 
   0   7   3     6318.39     7082.15     86.26 o 
   1   7   3     4684.57     4482.43     52.65 o 
   2   7   3        0.65       -0.92      6.61 o 
   3   7   3      278.89      204.58     11.72 o 
   4   7   3     5893.05     6038.69     60.32 o 
   5   7   3     2369.73     2288.50     31.61 o 
   6   7   3        1.47        0.77      8.02 o 
   7   7   3       20.22       65.78     10.56 o 
   8   7   3     1549.78     1486.41     40.12 o 
   9   7   3      643.47      757.18     31.85 o 
  10   7   3     1171.63     1235.90    108.78 o 
  11   7   3        0.14       14.56     14.67 o 
  12   7   3       19.02      -21.69     20.71 o 
  13   7   3      566.79      519.99     50.75 o 
  14   7   3      464.51      432.28     69.22 o 
  15   7   3      265.27      325.65     38.30 o 
  16   7   3        8.24       16.16     26.04 o 
 -16   8   3       36.10       17.98     31.69 o 
 -15   8   3      156.77      146.05     30.09 o 
 -14   8   3      599.89      596.15     35.04 o 
 -13   8   3      347.67      319.41     31.16 o 
 -12   8   3      423.01      379.47     28.02 o 
 -11   8   3        0.62       14.23     17.67 o 
 -10   8   3       65.46       67.05     18.27 o 
  -9   8   3     1169.02     1140.79     38.45 o 
  -8   8   3     2407.63     3005.77     57.32 o 
  -7   8   3     2022.03     2528.48     45.22 o 
  -6   8   3       55.09       59.72     13.46 o 
  -5   8   3      130.72      124.20     11.19 o 
  -4   8   3     4420.21     5246.77     57.01 o 
  -3   8   3      889.06      735.10     22.88 o 
  -2   8   3     1914.68     1895.84     29.72 o 
  -1   8   3      857.61      886.41     21.00 o 
   0   8   3     2301.74     1750.94     28.38 o 
   1   8   3      838.54      723.96     22.09 o 
   2   8   3     5994.24     6687.67     66.68 o 
   3   8   3      117.31      169.22     11.66 o 
   4   8   3      332.12      368.98     15.37 o 
   5   8   3      404.44      547.00     19.67 o 
   6   8   3     7347.39     7485.09     84.66 o 
   7   8   3     4557.06     4703.31     72.91 o 
   8   8   3     2485.08     2557.56     79.28 o 
   9   8   3      852.77     1020.04     56.34 o 
  10   8   3      727.34      577.09     47.57 o 
  11   8   3      175.27      183.22     27.37 o 
  12   8   3     1650.83     1736.99     83.84 o 
  13   8   3      136.89       50.89     25.30 o 
  14   8   3        5.23      -33.77     23.56 o 
  15   8   3        1.86       -4.21     25.04 o 
  16   8   3      331.30      329.22     38.26 o 
 -16   9   3       16.81       -1.39     26.60 o 
 -15   9   3      174.91      150.26     30.25 o 
 -14   9   3        0.14       -5.41     22.82 o 
 -13   9   3      284.15      246.14     23.97 o 
 -12   9   3      106.82      160.58     21.14 o 
 -11   9   3     2014.74     1964.15     56.97 o 
 -10   9   3       52.62       10.43     16.05 o 
  -9   9   3     1588.84     1423.79     39.21 o 
  -8   9   3      209.05      182.71     18.71 o 
  -7   9   3     3296.57     3443.37     55.11 o 
  -6   9   3      530.41      585.28     25.64 o 
  -5   9   3     4386.91     4942.62     65.68 o 
  -4   9   3      370.46      218.98     14.57 o 
  -3   9   3       55.91       41.98      9.82 o 
  -2   9   3      383.53      428.35     19.04 o 
  -1   9   3    10066.75    10268.57    101.51 o 
   0   9   3       92.59       82.85     10.60 o 
   1   9   3       67.13       58.84     14.55 o 
   2   9   3      196.25      211.20     13.17 o 
   3   9   3     7353.21     7797.24     77.47 o 
   4   9   3       23.03       28.15     10.45 o 
   5   9   3     5038.26     5094.04     65.45 o 
   6   9   3       11.44       56.05     15.51 o 
   7   9   3      102.76      143.56     18.43 o 
   8   9   3       79.45       60.26     21.28 o 
   9   9   3     1772.06     1774.42     56.99 o 
  10   9   3      161.60      122.14     25.65 o 
  11   9   3      225.37      200.08     29.09 o 
  12   9   3        3.91        4.67     29.50 o 
  13   9   3      169.58      118.28     29.90 o 
  14   9   3        6.93      -20.17     24.29 o 
  15   9   3      123.93      119.37     30.50 o 
 -15  10   3       41.31        5.51     25.90 o 
 -14  10   3      181.01      128.57     30.88 o 
 -13  10   3      440.79      396.45     37.09 o 
 -12  10   3      262.34      288.62     24.65 o 
 -11  10   3        0.23       -4.31     16.53 o 
 -10  10   3      204.70      233.18     26.95 o 
  -9  10   3     2809.38     2744.09     80.96 o 
  -8  10   3      925.91     1078.88     43.16 o 
  -7  10   3     1059.96     1007.09     51.85 o 
  -6  10   3      124.24      102.45     16.78 o 
  -5  10   3       35.18       16.52     14.27 o 
  -4  10   3     3638.90     3737.67     78.55 o 
  -3  10   3      475.04      476.82     19.66 o 
  -2  10   3     1638.43     1708.81     32.03 o 
  -1  10   3        0.57      -13.60      9.07 o 
   0  10   3     1785.53     1988.84     34.10 o 
   1  10   3     1981.96     2296.93     36.72 o 
   2  10   3     4327.06     4548.35     60.47 o 
   3  10   3      943.09      969.19     29.23 o 
   4  10   3        1.31       -8.68     11.43 o 
   5  10   3      949.45      852.16     28.42 o 
   6  10   3     2421.69     2481.59     53.18 o 
   7  10   3     2082.31     2161.09     68.50 o 
   8  10   3      666.91      651.20     39.50 o 
   9  10   3       42.84       42.07     23.27 o 
  10  10   3      214.75      183.35     28.16 o 
  11  10   3      342.26      382.42     35.78 o 
  12  10   3      590.64      500.54     40.72 o 
  13  10   3      313.32      326.47     36.34 o 
  14  10   3        4.32      -19.63     36.41 o 
  15  10   3      109.50      101.33     32.09 o 
 -14  11   3      155.54      128.50     30.95 o 
 -13  11   3       33.88       19.69     26.25 o 
 -12  11   3      442.98      448.95     38.02 o 
 -11  11   3        3.48       -5.43     17.90 o 
 -10  11   3      517.33      562.18     29.34 o 
  -9  11   3       90.08       75.48     18.16 o 
  -8  11   3       65.21       50.29     18.21 o 
  -7  11   3      955.68      893.61     34.44 o 
  -6  11   3     2558.50     2774.07     51.94 o 
  -5  11   3      611.51      563.61     26.66 o 
  -4  11   3       50.56       36.05     15.75 o 
  -3  11   3      410.77      430.32     23.60 o 
  -2  11   3     3757.65     3652.55     50.00 o 
  -1  11   3     2426.06     2812.51     49.25 o 
   0  11   3     2405.37     2511.03     42.90 o 
   1  11   3     1903.66     2090.39     37.32 o 
   2  11   3      292.32      247.58     21.12 o 
   3  11   3      343.95      303.55     19.51 o 
   4  11   3     3472.78     3658.25     56.84 o 
   5  11   3      143.53      155.40     20.10 o 
   6  11   3      374.48      406.01     26.15 o 
   7  11   3       21.06        6.42      8.25 o 
   8  11   3     1597.90     1549.03     63.75 o 
   9  11   3        3.06       20.61     24.68 o 
  10  11   3     1021.64     1113.27     52.17 o 
  11  11   3       12.01       -0.83     22.79 o 
  12  11   3      151.14      153.23     30.69 o 
  13  11   3       91.06      132.96     31.34 o 
  14  11   3      420.96      438.96     41.21 o 
 -13  12   3      356.16      322.14     37.58 o 
 -12  12   3       22.36        1.49     24.79 o 
 -11  12   3        5.69      -33.66     22.75 o 
 -10  12   3       18.89        7.12     19.57 o 
  -9  12   3     1040.63     1133.95     39.69 o 
  -8  12   3      226.21      220.93     21.99 o 
  -7  12   3      190.17      171.92     20.52 o 
  -6  12   3        0.15      -22.13     15.44 o 
  -5  12   3     2553.01     2738.94     52.16 o 
  -4  12   3      954.90     1003.09     36.17 o 
  -3  12   3     5581.69     6405.92     90.48 o 
  -2  12   3     1255.28     1279.80     37.82 o 
  -1  12   3      411.88      448.45     24.50 o 
   0  12   3       47.13       72.16     14.70 o 
   1  12   3     5956.04     6276.58     81.42 o 
   2  12   3      112.30      171.45     18.49 o 
   3  12   3     2795.90     2767.13    101.33 o 
   4  12   3       27.21       12.92     16.14 o 
   5  12   3      159.26      184.96     21.32 o 
   6  12   3       12.19       12.67     16.22 o 
   7  12   3     1834.44     1937.90     60.91 o 
   8  12   3        9.61      -11.52     20.77 o 
   9  12   3       25.07       13.32     23.10 o 
  10  12   3       62.62       29.72     25.69 o 
  11  12   3      775.33      847.07     93.52 o 
  12  12   3       47.29       47.11     28.45 o 
  13  12   3      192.54      215.26     35.30 o 
 -12  13   3      217.05      245.89     35.48 o 
 -11  13   3      175.77      142.86     31.06 o 
 -10  13   3      242.03      254.13     33.02 o 
  -9  13   3       22.08        3.03     20.05 o 
  -8  13   3       48.43       32.31     20.02 o 
  -7  13   3      448.26      401.22     29.77 o 
  -6  13   3     1789.53     2090.70     55.97 o 
  -5  13   3      445.98      417.35     26.45 o 
  -4  13   3      278.67      294.40     23.01 o 
  -3  13   3      186.47      226.16     21.93 o 
  -2  13   3     1005.06     1057.43     37.67 o 
  -1  13   3     1828.33     2061.14     53.03 o 
   0  13   3     1406.70     1339.89     38.89 o 
   1  13   3       46.55       52.61     16.70 o 
   2  13   3      309.58      320.88     22.10 o 
   3  13   3      491.66      445.53     28.06 o 
   4  13   3     2735.54     2832.00     61.50 o 
   5  13   3      223.04      266.25     27.25 o 
   6  13   3      354.26      338.36     32.69 o 
   7  13   3      228.84      220.16     36.23 o 
   8  13   3      432.37      532.79     64.80 o 
   9  13   3      234.89      307.03     34.73 o 
  10  13   3      523.76      466.71     40.82 o 
  11  13   3        0.47      -36.16     24.11 o 
  12  13   3        3.90      -37.95     25.30 o 
 -11  14   3       21.87      -21.53     27.47 o 
 -10  14   3      170.30      139.87     31.60 o 
  -9  14   3      130.10      160.83     31.63 o 
  -8  14   3     1063.72     1205.09     47.87 o 
  -7  14   3       34.37       44.98     21.61 o 
  -6  14   3      192.93      155.40     25.19 o 
  -5  14   3       13.12       -1.26     18.53 o 
  -4  14   3     1091.39     1033.54     38.73 o 
  -3  14   3       85.90       95.63     19.05 o 
  -2  14   3      526.87      512.36     33.02 o 
  -1  14   3       59.27       10.95     26.52 o 
   0  14   3      558.52      495.23     31.49 o 
   1  14   3      186.96      150.59     20.02 o 
   2  14   3     1199.87     1247.85     44.68 o 
   3  14   3        1.58       30.37     18.40 o 
   4  14   3       39.41       31.18     22.73 o 
   5  14   3      254.35      253.08     31.87 o 
   6  14   3     1180.06     1238.16     54.15 o 
   7  14   3      324.14      362.82     36.10 o 
   8  14   3      424.23      437.17     39.00 o 
   9  14   3      141.28       86.23     28.83 o 
  10  14   3      111.62      100.33     45.92 o 
  11  14   3        0.06       20.37     28.11 o 
 -10  15   3      163.50      165.04     34.31 o 
  -9  15   3      268.45      291.84     37.83 o 
  -8  15   3       80.08       79.53     30.31 o 
  -7  15   3      373.90      443.59     34.11 o 
  -6  15   3      135.71      144.80     26.05 o 
  -5  15   3      631.03      722.11     39.06 o 
  -4  15   3      113.65      144.55     24.30 o 
  -3  15   3        0.79        4.91     23.40 o 
  -2  15   3       35.44       -6.31     19.99 o 
  -1  15   3      768.96      833.69     40.31 o 
   0  15   3       34.85       -4.87     19.91 o 
   1  15   3       49.75       13.85     23.75 o 
   2  15   3       34.02       -7.25     31.33 o 
   3  15   3     1139.88     1426.37     58.63 o 
   4  15   3       22.07       29.00     24.80 o 
   5  15   3      734.70      764.80     53.31 o 
   6  15   3        7.24        7.69     25.51 o 
   7  15   3      125.95      143.79     31.10 o 
   8  15   3       88.59      118.03     31.65 o 
   9  15   3      713.69      831.68     85.60 o 
  -8  16   3      186.75      228.84     36.92 o 
  -7  16   3      414.49      424.62     54.25 o 
  -6  16   3        2.06       -8.90     26.50 o 
  -5  16   3       19.85       -1.87     47.97 o 
  -4  16   3      521.09      500.67     57.98 o 
  -3  16   3      138.14      148.32     31.23 o 
  -2  16   3      293.66      262.86     29.02 o 
  -1  16   3        9.52      -16.96     21.32 o 
   0  16   3       54.11       32.17     27.61 o 
   1  16   3      227.60      194.46     31.53 o 
   2  16   3      348.65      300.36     46.88 o 
   3  16   3       19.45       -9.29     24.94 o 
   4  16   3        9.40        1.53     25.04 o 
   5  16   3      306.00      323.98     36.94 o 
   6  16   3       88.53      145.93     32.77 o 
   7  16   3      338.07      380.39     41.15 o 
  -5  17   3        2.39        1.21     32.52 o 
  -4  17   3      115.83       72.69     30.84 o 
  -3  17   3        6.52      -34.68     27.05 o 
  -2  17   3      311.84      351.42     47.71 o 
  -1  17   3       55.53       61.72     38.32 o 
   0  17   3      448.28      440.53     51.45 o 
   1  17   3      137.70      156.77     41.74 o 
   2  17   3        3.17      -45.67     33.48 o 
   3  17   3        1.27      -44.82     40.33 o 
   4  17   3      348.64      327.22     87.42 o 
 -18   0   4      492.27      490.71     49.51 o 
 -16   0   4       18.42      -39.24     26.16 o 
 -14   0   4     1708.13     1992.80     54.89 o 
 -12   0   4      818.67      695.01     33.51 o 
 -10   0   4      376.29      341.53     22.94 o 
  -8   0   4     3660.14     3572.06     62.28 o 
  -6   0   4     3880.80     4527.48     96.64 o 
  -4   0   4    11495.56    13485.83    188.53 o 
  -2   0   4    20319.64    19089.84    213.84 o 
   0   0   4    95652.74    94133.48   1045.96 o 
   2   0   4     1984.89     3165.46     80.05 o 
   4   0   4     7319.23     7367.71     91.68 o 
   6   0   4     4765.95     5064.12     71.65 o 
   8   0   4      871.81      469.36     44.52 o 
  10   0   4     2112.16     1694.26     43.86 o 
  12   0   4      949.28      960.24     38.84 o 
  14   0   4      900.40     1195.93     99.61 o 
  16   0   4      817.03     1022.23     92.46 o 
  18   0   4       44.56       -3.58     40.58 o 
 -18   1   4       63.48       53.54     23.91 o 
 -17   1   4      220.17      278.40     29.19 o 
 -16   1   4      395.46      359.87     30.62 o 
 -15   1   4      387.76      351.68     24.65 o 
 -14   1   4       29.13        4.44     16.70 o 
 -13   1   4      201.41      257.32     21.15 o 
 -12   1   4       72.30       36.64     12.17 o 
 -11   1   4     1677.51     1942.36     42.64 o 
 -10   1   4       39.67       29.25      9.43 o 
  -9   1   4       82.04      123.02     10.34 o 
  -8   1   4       56.32       21.09      7.13 o 
  -7   1   4     7750.81     8175.32     76.16 o 
  -6   1   4     2181.47     2414.43     30.44 o 
  -5   1   4      342.13      254.35     18.35 o 
  -4   1   4       12.39        5.04      4.76 o 
  -3   1   4      892.27      608.22     12.93 o 
  -2   1   4     3449.37     3555.81     35.08 o 
  -1   1   4     1303.28     1709.39     20.81 o 
   0   1   4    54189.81    47269.00    411.87 o 
   1   1   4     3740.61     3497.37     33.30 o 
   2   1   4     6492.54     6182.00     53.59 o 
   3   1   4     1649.36     1394.47     18.65 o 
   4   1   4     1335.84     1813.54     26.81 o 
   5   1   4     1569.01     1125.12     18.75 o 
   6   1   4      131.14      101.81     11.05 o 
   7   1   4     5052.83     5388.93     54.82 o 
   8   1   4       38.41       15.19      8.12 o 
   9   1   4     2268.11     2194.30     33.97 o 
  10   1   4       90.83       84.76     13.37 o 
  11   1   4      144.77      230.34     17.48 o 
  12   1   4     2574.01     2751.36     57.03 o 
  13   1   4     2093.23     2205.09     52.56 o 
  14   1   4      462.39      528.88     31.42 o 
  15   1   4       69.59       30.35     20.45 o 
  16   1   4       15.56      -10.92     19.34 o 
  17   1   4      352.85      418.06     45.29 o 
  18   1   4      141.45      159.91     38.44 o 
 -18   2   4        2.04       -4.64     22.74 o 
 -17   2   4       83.10       94.12     23.79 o 
 -16   2   4       65.39       11.89     18.82 o 
 -15   2   4      667.83      609.56     33.18 o 
 -14   2   4      271.41      268.78     21.84 o 
 -13   2   4     1592.87     1452.59     37.17 o 
 -12   2   4       81.94      101.35     15.25 o 
 -11   2   4       48.82       65.41     11.43 o 
 -10   2   4      914.33      767.91     22.38 o 
  -9   2   4     3484.50     3963.88     47.21 o 
  -8   2   4      913.16      718.41     18.86 o 
  -7   2   4      403.12      366.13     17.07 o 
  -6   2   4      714.40      732.25     16.56 o 
  -5   2   4     7996.34     7897.26     71.12 o 
  -4   2   4        2.12        5.89      6.15 o 
  -3   2   4     5281.70     4442.89     42.61 o 
  -2   2   4     1996.32     1318.61     19.75 o 
  -1   2   4      161.96      133.15      6.97 o 
   0   2   4      631.64     1015.10     15.05 o 
   1   2   4     4732.01     6035.10     52.19 o 
   2   2   4      194.45      215.40     16.47 o 
   3   2   4     4731.00     3431.47     38.56 o 
   4   2   4    13009.63    12482.26    103.15 o 
   5   2   4    12884.39    13119.62    121.82 o 
   6   2   4     6806.78     6788.70     63.77 o 
   7   2   4     4225.89     3996.28     44.45 o 
   8   2   4       11.09       25.82      8.12 o 
   9   2   4     1817.48     2281.20     38.32 o 
  10   2   4     2271.03     2066.65     34.99 o 
  11   2   4     1677.19     2196.30     39.72 o 
  12   2   4      355.55      356.43     27.91 o 
  13   2   4      219.18      175.05     19.18 o 
  14   2   4       76.77       56.96     20.12 o 
  15   2   4      599.21      618.92     35.88 o 
  16   2   4        9.37      -30.82     20.55 o 
  17   2   4       38.72       15.76     31.62 o 
  18   2   4       33.38      -10.80     31.87 o 
 -18   3   4       21.68      -32.96     24.01 o 
 -17   3   4        7.20      -31.87     21.25 o 
 -16   3   4      439.52      427.36     27.85 o 
 -15   3   4        0.35        7.75     15.96 o 
 -14   3   4      177.71      194.13     20.65 o 
 -13   3   4        0.60       48.69     15.86 o 
 -12   3   4     3990.07     4081.98     61.75 o 
 -11   3   4      129.04      137.26     16.11 o 
 -10   3   4     3345.02     3171.05     42.60 o 
  -9   3   4       22.98       34.20      8.96 o 
  -8   3   4     2484.32     2633.06     58.22 o 
  -7   3   4      858.59     1314.39     31.20 o 
  -6   3   4     8869.52     9966.00     88.64 o 
  -5   3   4      878.88      779.34     19.97 o 
  -4   3   4     1449.57     1517.48     25.67 o 
  -3   3   4       21.39       30.39      4.97 o 
  -2   3   4     3671.70     4231.68     41.02 o 
  -1   3   4      645.68      290.13      9.78 o 
   0   3   4      651.09      642.87     14.33 o 
   1   3   4       47.35      103.97      4.83 o 
   2   3   4    11102.75    11206.55    118.30 o 
   3   3   4        0.27        4.25      7.10 o 
   4   3   4     1343.99     1414.82     22.84 o 
   5   3   4     1423.80     1375.39     20.00 o 
   6   3   4     2860.60     2470.06     30.66 o 
   7   3   4      386.36      343.11     13.10 o 
   8   3   4     5936.85     6424.84     65.34 o 
   9   3   4      177.02      248.99     13.66 o 
  10   3   4     1776.38     1772.31     35.53 o 
  11   3   4     1004.63     1163.51     38.80 o 
  12   3   4     1114.49     1148.98     45.08 o 
  13   3   4        0.14      -32.84     21.89 o 
  14   3   4      590.69      703.51     35.44 o 
  15   3   4        7.40      -23.39     17.66 o 
  16   3   4       83.85       60.38     22.41 o 
  17   3   4        6.21      -42.87     28.58 o 
 -18   4   4        5.24      -36.06     24.04 o 
 -17   4   4       21.40       -5.33     17.90 o 
 -16   4   4       87.70       82.29     19.78 o 
 -15   4   4      446.18      422.02     26.28 o 
 -14   4   4      683.98      838.35     33.42 o 
 -13   4   4     1763.58     1829.88     43.41 o 
 -12   4   4       89.39       57.94     15.78 o 
 -11   4   4        7.93       -9.96     13.15 o 
 -10   4   4     1764.47     1724.54     37.73 o 
  -9   4   4     3694.53     4192.26     63.39 o 
  -8   4   4     9665.50     9386.47     87.96 o 
  -7   4   4       83.77      146.30     31.85 o 
  -6   4   4       28.98      102.84     13.41 o 
  -5   4   4     3635.42     3013.02     41.19 o 
  -4   4   4     6957.59     7525.52     78.26 o 
  -3   4   4     1512.76     1850.29     23.21 o 
  -2   4   4     1006.17     1349.77     22.90 o 
  -1   4   4    10257.59     9056.44     77.80 o 
   0   4   4     8616.38     7602.44     66.46 o 
   1   4   4     7031.40     8840.44     85.10 o 
   2   4   4     3663.30     3316.90     38.81 o 
   3   4   4       30.90        0.80      7.62 o 
   4   4   4      767.22      650.60     15.82 o 
   5   4   4     2478.75     2407.48     39.86 o 
   6   4   4     3060.80     3435.62     38.45 o 
   7   4   4       50.09       42.27      9.82 o 
   8   4   4      422.84      355.82     22.79 o 
   9   4   4     2452.93     2715.05     38.50 o 
  10   4   4      389.80      318.00     21.21 o 
  11   4   4       19.07       10.33     14.82 o 
  12   4   4      419.62      436.41     26.95 o 
  13   4   4       37.44       -8.68     17.50 o 
  14   4   4        0.80        1.56     17.63 o 
  15   4   4      755.77      756.29     49.32 o 
  16   4   4       12.81      -17.38     23.69 o 
  17   4   4       38.05       37.37     26.68 o 
 -17   5   4      287.27      327.97     27.33 o 
 -16   5   4      209.64      196.63     22.92 o 
 -15   5   4      201.83      234.56     23.33 o 
 -14   5   4       39.79       11.56     16.42 o 
 -13   5   4      671.96      592.30     29.66 o 
 -12   5   4      166.34      141.37     18.33 o 
 -11   5   4     1251.24     1222.37     35.21 o 
 -10   5   4      212.31      166.85     16.80 o 
  -9   5   4      303.67      285.56     18.79 o 
  -8   5   4      313.02      354.46     19.91 o 
  -7   5   4     5518.59     5851.76     69.68 o 
  -6   5   4      573.96      760.48     23.17 o 
  -5   5   4      568.14      505.89     19.05 o 
  -4   5   4      217.02      275.10     19.91 o 
  -3   5   4     4093.22     4058.09     42.10 o 
  -2   5   4     2933.53     2674.13     31.17 o 
  -1   5   4    10898.13    10154.46     96.37 o 
   0   5   4      147.14      135.97      8.84 o 
   1   5   4        8.60       -7.80      5.20 o 
   2   5   4      489.91      483.77     16.54 o 
   3   5   4    11583.64    12266.14    116.32 o 
   4   5   4      597.68      938.85     19.34 o 
   5   5   4     5417.42     5306.66     55.12 o 
   6   5   4     1113.46     1055.35     31.73 o 
   7   5   4     2938.21     3166.80     40.97 o 
   8   5   4      480.98      550.58     24.32 o 
   9   5   4     3955.74     4337.35     65.00 o 
  10   5   4      742.11      601.71     35.19 o 
  11   5   4       74.55       49.92     16.68 o 
  12   5   4     1751.42     1534.21     53.76 o 
  13   5   4     1826.89     2050.47     63.88 o 
  14   5   4      166.65       42.94     19.74 o 
  15   5   4       64.71       26.14     29.91 o 
  16   5   4       84.49       63.95     27.96 o 
  17   5   4      185.14      192.54     33.06 o 
 -17   6   4        3.62       66.88     21.35 o 
 -16   6   4        8.08        4.71     17.85 o 
 -15   6   4       89.57      110.75     20.68 o 
 -14   6   4     1031.97     1156.86     38.38 o 
 -13   6   4       84.03       21.61     16.74 o 
 -12   6   4       56.56       12.52     15.65 o 
 -11   6   4      112.38       94.56     16.73 o 
 -10   6   4      633.57      477.55     23.94 o 
  -9   6   4      990.65     1092.85     31.53 o 
  -8   6   4      840.61      788.25     28.33 o 
  -7   6   4      147.85      191.77     15.55 o 
  -6   6   4     5844.65     5350.91     65.65 o 
  -5   6   4     2217.93     2964.65     43.73 o 
  -4   6   4     8859.78     9558.85     97.33 o 
  -3   6   4     5721.30     5713.27     56.41 o 
  -2   6   4      249.81      209.72     11.03 o 
  -1   6   4      729.87      918.35     18.95 o 
   0   6   4    24698.81    22198.79    196.23 o 
   1   6   4       25.11       41.99      7.14 o 
   2   6   4    11633.77    11238.69     96.82 o 
   3   6   4      851.07      573.01     13.39 o 
   4   6   4      956.90      937.73     16.97 o 
   5   6   4       25.57       11.05      6.09 o 
   6   6   4     5064.87     4809.19     50.45 o 
   7   6   4      416.21      533.95     21.58 o 
   8   6   4        0.22      -18.19     12.13 o 
   9   6   4       26.56      -13.16     27.54 o 
  10   6   4     2355.53     2571.78     53.92 o 
  11   6   4       91.27       81.98     24.51 o 
  12   6   4      247.08      184.16     22.42 o 
  13   6   4        5.56        2.96     18.72 o 
  14   6   4      513.27      499.17     39.14 o 
  15   6   4        0.26      -24.62     24.08 o 
  16   6   4      429.49      446.31     40.16 o 
  17   6   4        7.59        1.49     27.46 o 
 -17   7   4      193.53      233.99     30.39 o 
 -16   7   4      371.16      354.08     31.88 o 
 -15   7   4       19.24       24.75     18.45 o 
 -14   7   4       19.39        3.07     17.79 o 
 -13   7   4      651.68      602.92     30.05 o 
 -12   7   4      490.10      676.15     31.18 o 
 -11   7   4     1247.96     1341.46     37.86 o 
 -10   7   4      317.45      423.13     23.55 o 
  -9   7   4     1172.25     1207.42     34.25 o 
  -8   7   4     2551.41     2530.72     46.35 o 
  -7   7   4     7105.29     7261.61     84.71 o 
  -6   7   4     2354.01     2066.79     38.61 o 
  -5   7   4     1111.36     1133.89     28.21 o 
  -4   7   4      655.56      538.47     18.00 o 
  -3   7   4     4642.48     4860.91     52.15 o 
  -2   7   4    10102.84    10970.94     97.95 o 
  -1   7   4     5064.74     6007.91     60.40 o 
   0   7   4    10859.82    11980.52    129.65 o 
   1   7   4     2251.56     2504.92     34.93 o 
   2   7   4      290.88      280.13     12.44 o 
   3   7   4     2727.53     2764.45     33.99 o 
   4   7   4     3434.41     3698.06     41.44 o 
   5   7   4       15.11       11.14      7.07 o 
   6   7   4      522.56      585.07     20.48 o 
   7   7   4     4985.93     5051.69     75.76 o 
   8   7   4      263.37      249.73     20.56 o 
   9   7   4      726.23      686.88     31.77 o 
  10   7   4        6.98      -15.25     15.17 o 
  11   7   4      189.22      214.43     22.66 o 
  12   7   4      196.16      198.11     23.24 o 
  13   7   4      544.38      471.64     37.55 o 
  14   7   4      361.77      417.16     37.82 o 
  15   7   4        4.49       -9.21     24.89 o 
  16   7   4       20.40       37.00     26.74 o 
 -16   8   4       43.44       33.66     27.24 o 
 -15   8   4      338.32      341.57     27.55 o 
 -14   8   4       75.62       81.05     20.76 o 
 -13   8   4      430.08      413.94     27.29 o 
 -12   8   4        2.05       28.22     16.87 o 
 -11   8   4      883.31      929.71     34.62 o 
 -10   8   4      599.12      583.83     27.47 o 
  -9   8   4     2205.88     2382.43     46.02 o 
  -8   8   4       47.61       34.39     14.66 o 
  -7   8   4      420.22      342.78     23.13 o 
  -6   8   4       90.64      179.34     18.68 o 
  -5   8   4     4825.27     5107.80     65.99 o 
  -4   8   4       34.73       33.94      8.77 o 
  -3   8   4     6956.05     6323.28     64.85 o 
  -2   8   4      276.24      257.32     12.80 o 
  -1   8   4     1794.24     2003.02     36.27 o 
   0   8   4      366.92      449.91     20.93 o 
   1   8   4     5861.71     7034.49     69.43 o 
   2   8   4       43.83       31.46      8.92 o 
   3   8   4      123.11       62.07      8.99 o 
   4   8   4     1983.34     2060.92     35.80 o 
   5   8   4     6970.53     7222.94     81.48 o 
   6   8   4     1852.07     1858.42     45.24 o 
   7   8   4     3887.38     4324.56     70.43 o 
   8   8   4       12.27       26.66     16.28 o 
   9   8   4      248.44      234.12     22.30 o 
  10   8   4      219.23      156.79     20.89 o 
  11   8   4     1227.83     1256.67     42.84 o 
  12   8   4       39.08      -31.38     20.92 o 
  13   8   4        0.58      -32.59     21.73 o 
  14   8   4       30.90       -2.84     24.34 o 
  15   8   4      315.16      296.12     40.54 o 
  16   8   4        0.86       -7.44     26.78 o 
 -16   9   4      214.44      196.22     34.21 o 
 -15   9   4       74.40       94.22     35.26 o 
 -14   9   4      265.03      246.71     27.87 o 
 -13   9   4       32.99       64.17     21.67 o 
 -12   9   4     2910.84     3250.23     68.76 o 
 -11   9   4      467.07      365.05     28.02 o 
 -10   9   4      606.08      628.00     33.46 o 
  -9   9   4        5.28       -1.45     17.99 o 
  -8   9   4     1375.03     1385.55     43.68 o 
  -7   9   4      833.80     1114.87     34.24 o 
  -6   9   4     5338.94     5453.43     72.21 o 
  -5   9   4      718.70      805.25     33.51 o 
  -4   9   4      480.58      521.81     23.51 o 
  -3   9   4       54.03       69.64     10.41 o 
  -2   9   4     3998.57     3671.94     48.48 o 
  -1   9   4      657.27      537.79     22.38 o 
   0   9   4     1366.51     1290.68     29.26 o 
   1   9   4       31.28       16.69      9.44 o 
   2   9   4     6747.77     6423.43     66.86 o 
   3   9   4       26.07       38.90     11.78 o 
   4   9   4     4120.79     3950.73     55.40 o 
   5   9   4      314.64      208.80     19.58 o 
   6   9   4      139.18      115.15     18.18 o 
   7   9   4        0.48       -6.07     15.39 o 
   8   9   4     2907.81     3020.85     73.22 o 
   9   9   4      117.71      133.69     19.84 o 
  10   9   4      173.63       79.12     25.25 o 
  11   9   4      116.15       95.78     24.96 o 
  12   9   4      434.59      385.57     36.28 o 
  13   9   4        4.32      -34.01     22.67 o 
  14   9   4      134.73      104.84     28.87 o 
  15   9   4        5.49      -31.49     29.82 o 
 -15  10   4      173.71      175.54     32.60 o 
 -14  10   4      316.79      318.58     45.82 o 
 -13  10   4      162.79      148.99     21.88 o 
 -12  10   4        2.91       -6.38     18.16 o 
 -11  10   4      160.00      196.08     21.94 o 
 -10  10   4     1166.39     1445.01     42.59 o 
  -9  10   4     1272.75     1454.97     42.38 o 
  -8  10   4     2890.59     2854.33     54.12 o 
  -7  10   4        0.75      -20.40     14.84 o 
  -6  10   4       34.95       19.91     15.01 o 
  -5  10   4     3243.78     3450.82     56.01 o 
  -4  10   4     1179.34     1419.33     36.04 o 
  -3  10   4     2113.33     2250.76     42.91 o 
  -2  10   4      352.58      421.16     18.66 o 
  -1  10   4     1034.24     1059.15     26.19 o 
   0  10   4     2484.54     2425.82     79.83 o 
   1  10   4     3412.41     3392.48     50.67 o 
   2  10   4     1119.94      886.02     28.46 o 
   3  10   4       55.00       68.07     13.39 o 
   4  10   4      212.19      135.75     17.79 o 
   5  10   4     1096.00     1068.46     37.26 o 
   6  10   4     2038.06     2098.35     49.89 o 
   7  10   4      119.81       63.39     18.37 o 
   8  10   4        5.16      -15.24     15.51 o 
   9  10   4       95.39       57.36     23.78 o 
  10  10   4      594.65      627.35     40.74 o 
  11  10   4      335.05      294.04     33.65 o 
  12  10   4      326.91      294.72     35.20 o 
  13  10   4        4.48      -13.65     24.57 o 
  14  10   4        2.12      -38.60     26.12 o 
 -14  11   4        1.19       16.72     25.44 o 
 -13  11   4      396.77      369.48     37.74 o 
 -12  11   4        1.11       30.12     20.47 o 
 -11  11   4      834.67      900.90     37.06 o 
 -10  11   4       55.19       27.20     17.50 o 
  -9  11   4      384.52      390.51     26.19 o 
  -8  11   4      522.27      482.74     27.39 o 
  -7  11   4     2154.49     2331.33     48.96 o 
  -6  11   4      304.97      358.05     23.57 o 
  -5  11   4      473.01      419.18     24.47 o 
  -4  11   4      164.30      173.06     19.43 o 
  -3  11   4     2796.04     2780.71     49.96 o 
  -2  11   4     1524.05     1714.58     34.31 o 
  -1  11   4     3952.33     4266.78     55.31 o 
   0  11   4      376.58      355.44     18.35 o 
   1  11   4      593.85      674.05     30.86 o 
   2  11   4       23.03       41.91     14.00 o 
   3  11   4     4320.99     4480.63     78.10 o 
   4  11   4       19.35       28.61     16.90 o 
   5  11   4      774.04      849.30     35.64 o 
   6  11   4        9.15      -17.95     17.08 o 
   7  11   4     1744.25     1717.49     47.60 o 
   8  11   4        1.39      -27.24     25.44 o 
   9  11   4      946.89      961.43     48.35 o 
  10  11   4      121.21      115.33     27.81 o 
  11  11   4       79.15       59.65     26.70 o 
  12  11   4       71.04      110.80     28.61 o 
  13  11   4      520.10      488.12     42.71 o 
  14  11   4       10.27      -28.25     25.35 o 
 -13  12   4       60.15       24.36     27.29 o 
 -12  12   4        0.24      -33.07     22.05 o 
 -11  12   4        0.03      -18.02     19.69 o 
 -10  12   4      495.62      514.53     29.86 o 
  -9  12   4        8.89        4.85     16.76 o 
  -8  12   4      308.36      334.01     25.35 o 
  -7  12   4      154.21      148.34     21.05 o 
  -6  12   4     1879.92     2022.16     47.86 o 
  -5  12   4      293.84      352.79     24.29 o 
  -4  12   4     2849.05     2898.36     53.98 o 
  -3  12   4      783.31      805.79     33.66 o 
  -2  12   4       19.36        9.67     15.46 o 
  -1  12   4      127.89      121.96     17.25 o 
   0  12   4     3120.48     3491.02     79.89 o 
   1  12   4       22.95       31.86     14.50 o 
   2  12   4     3675.44     3888.36     60.42 o 
   3  12   4        0.20      -22.58     15.33 o 
   4  12   4      279.11      235.21     30.96 o 
   5  12   4       17.21       -3.05     15.79 o 
   6  12   4     1310.13     1245.07     43.18 o 
   7  12   4       28.73       45.34     23.60 o 
   8  12   4        3.69       -5.84     22.39 o 
   9  12   4       43.96       22.22     23.61 o 
  10  12   4      810.86      934.49     50.40 o 
  11  12   4       91.49      118.49     29.17 o 
  12  12   4       47.20       45.28     28.06 o 
  13  12   4        0.30       23.01     29.73 o 
 -12  13   4      114.25       94.39     31.11 o 
 -11  13   4      168.00      153.82     31.64 o 
 -10  13   4      117.52       81.07     23.53 o 
  -9  13   4      180.75      145.31     24.75 o 
  -8  13   4      531.25      544.40     30.98 o 
  -7  13   4      763.02      876.51     56.80 o 
  -6  13   4      400.28      397.54     26.10 o 
  -5  13   4      355.02      384.91     26.01 o 
  -4  13   4      634.79      662.49     30.93 o 
  -3  13   4      809.44      950.01     49.61 o 
  -2  13   4     2247.27     2350.96     57.48 o 
  -1  13   4      778.33      737.17     46.62 o 
   0  13   4      301.00      248.62     20.93 o 
   1  13   4       75.79       26.84     15.43 o 
   2  13   4      903.32      913.30     38.74 o 
   3  13   4      963.75     1039.01     40.81 o 
   4  13   4      617.21      637.46     33.85 o 
   5  13   4       41.41       19.31     18.21 o 
   6  13   4      145.11      122.07     26.36 o 
   7  13   4      372.19      345.17     34.74 o 
   8  13   4      442.67      503.82     51.69 o 
   9  13   4      340.70      319.69     36.22 o 
  10  13   4        0.02      -41.39     27.59 o 
  11  13   4        8.47       -7.91     26.43 o 
  12  13   4      308.21      272.57     37.43 o 
 -11  14   4       77.47       37.58     29.99 o 
 -10  14   4      112.78      112.63     31.46 o 
  -9  14   4      789.82      746.78     41.99 o 
  -8  14   4       75.24      110.61     27.42 o 
  -7  14   4       72.27       63.26     20.01 o 
  -6  14   4      100.98      120.58     21.52 o 
  -5  14   4      669.23      790.51     47.13 o 
  -4  14   4       66.30      110.18     22.54 o 
  -3  14   4      661.83      633.19     35.35 o 
  -2  14   4       61.38       -2.87     20.09 o 
  -1  14   4      831.85      691.06     36.50 o 
   0  14   4      163.80      183.37     24.61 o 
   1  14   4     1138.45     1143.85     43.10 o 
   2  14   4        0.64      -11.98     19.67 o 
   3  14   4      112.78      130.62     21.95 o 
   4  14   4      223.98      263.06     25.53 o 
   5  14   4     1227.73     1329.42     54.93 o 
   6  14   4      235.45      270.06     43.39 o 
   7  14   4      332.28      372.14     36.98 o 
   8  14   4       49.34       27.11     26.49 o 
   9  14   4      238.00      222.63     35.19 o 
  10  14   4        2.30       -1.28     26.82 o 
  -9  15   4        9.53       14.58     28.37 o 
  -8  15   4      305.79      292.34     31.65 o 
  -7  15   4       54.75       44.92     23.50 o 
  -6  15   4      620.01      607.43     44.98 o 
  -5  15   4       48.31        5.95     21.70 o 
  -4  15   4       18.46        9.57     41.51 o 
  -3  15   4        2.90      -29.89     19.93 o 
  -2  15   4      364.81      412.12     31.67 o 
  -1  15   4        8.74        6.27     20.57 o 
   0  15   4        7.40      -14.60     22.72 o 
   1  15   4        2.26      -16.97     23.16 o 
   2  15   4      847.80     1010.64     52.64 o 
   3  15   4      100.99      101.44     23.39 o 
   4  15   4      559.75      569.05     42.55 o 
   5  15   4        1.16       35.35     25.10 o 
   6  15   4      172.88      203.61     32.62 o 
   7  15   4      111.55       89.71     29.17 o 
   8  15   4      750.88      856.85    107.53 o 
   9  15   4        8.75       23.50     28.74 o 
  -7  16   4        0.00      -32.76     26.99 o 
  -6  16   4        2.62      -39.73     26.49 o 
  -5  16   4      265.10      270.15     53.83 o 
  -4  16   4       98.91       78.21     46.05 o 
  -3  16   4      170.27      166.81     27.63 o 
  -2  16   4        0.52      -40.97     37.79 o 
  -1  16   4       56.24       59.16     31.31 o 
   0  16   4      182.60      183.61     32.31 o 
   1  16   4      257.17      224.47     33.14 o 
   2  16   4        7.72        2.57     25.73 o 
   3  16   4        0.06        2.78     45.54 o 
   4  16   4      534.33      525.24     42.37 o 
   5  16   4       96.99      144.45     31.62 o 
   6  16   4      440.48      478.12     42.72 o 
   7  16   4        1.69       11.37     28.27 o 
  -4  17   4       19.00        2.95     31.85 o 
  -3  17   4      289.17      319.33     83.08 o 
  -2  17   4       15.33      -27.43     33.39 o 
  -1  17   4      263.92      232.25     36.85 o 
   0  17   4       80.51      145.47     32.94 o 
   1  17   4      153.58      170.04     43.15 o 
   2  17   4       45.66       39.67     38.54 o 
   3  17   4      328.98      357.53     51.29 o 
   4  17   4       16.88       21.59     37.57 o 
 -17   0   5        1.26      -15.20     30.52 o 
 -15   0   5     1179.06     1110.75     61.22 o 
 -13   0   5      588.27      464.90     29.54 o 
 -11   0   5      763.66      815.41     87.60 o 
  -9   0   5     1246.62      911.18     46.72 o 
  -7   0   5     9451.15     9771.40    126.25 o 
  -5   0   5    29506.14    31551.65    398.88 o 
  -3   0   5        4.28       22.56      8.33 o 
  -1   0   5    68540.95    77788.64   1653.12 o 
   1   0   5    22898.76    23982.37    265.33 o 
   3   0   5     4624.78     4629.53     77.84 o 
   5   0   5     5036.56     6418.53     85.55 o 
   7   0   5      105.36       93.07     13.13 o 
   9   0   5     5687.53     6171.96     93.20 o 
  11   0   5     2699.05     3101.88     65.62 o 
  13   0   5     1680.85     1848.42     70.13 o 
  15   0   5     1691.31     1887.65     79.18 o 
 -18   1   5      250.96      316.87     31.86 o 
 -17   1   5      425.30      394.67     32.83 o 
 -16   1   5      136.24       81.78     23.77 o 
 -15   1   5       39.58       18.19     21.41 o 
 -14   1   5      352.83      319.46     23.05 o 
 -13   1   5      505.09      467.19     24.67 o 
 -12   1   5      702.46      735.49     27.70 o 
 -11   1   5       66.51       34.19     12.55 o 
 -10   1   5        1.65      -13.03      8.69 o 
  -9   1   5      764.04      717.04     20.97 o 
  -8   1   5     3385.53     3756.73     44.79 o 
  -7   1   5      431.47      279.50     13.14 o 
  -6   1   5      926.06     1048.10     26.55 o 
  -5   1   5     1303.26     1227.00     20.97 o 
  -4   1   5     4409.98     4179.35     43.16 o 
  -3   1   5    12357.20    12638.02    105.57 o 
  -2   1   5     1301.66     1480.57     20.96 o 
  -1   1   5     9768.39     9867.05     83.23 o 
   0   1   5    15788.15    16378.85    157.14 o 
   1   1   5       31.74      213.21     10.57 o 
   2   1   5    32429.68    32798.95    311.35 o 
   3   1   5      770.36      814.60     26.32 o 
   4   1   5        3.13        5.94      5.64 o 
   5   1   5       48.00       14.21      7.84 o 
   6   1   5    13996.64    12706.72    176.22 o 
   7   1   5     1826.77     1995.69     32.51 o 
   8   1   5     5876.27     5113.40    107.62 o 
   9   1   5      288.62      171.81     13.66 o 
  10   1   5     2144.21     2673.46     45.91 o 
  11   1   5     1547.56     1611.22     38.44 o 
  12   1   5     1749.48     2034.83     49.39 o 
  13   1   5      579.15      497.62     25.91 o 
  14   1   5      227.49      247.18     25.90 o 
  15   1   5       84.28      103.70     23.44 o 
  16   1   5      297.13      272.81     41.13 o 
  17   1   5      152.40      187.04     31.22 o 
 -18   2   5       62.20        1.31     23.23 o 
 -17   2   5       46.19       45.21     22.75 o 
 -16   2   5      572.60      635.88     37.48 o 
 -15   2   5      103.93       88.85     18.79 o 
 -14   2   5     1065.02     1065.40     39.35 o 
 -13   2   5       52.15       68.66     18.01 o 
 -12   2   5      624.33      642.89     30.05 o 
 -11   2   5     1773.61     1718.39     38.18 o 
 -10   2   5     4788.74     5078.45     58.48 o 
  -9   2   5      350.83      282.27     13.68 o 
  -8   2   5       88.42       34.21      8.68 o 
  -7   2   5       45.59      124.56     10.79 o 
  -6   2   5     4990.01     4970.65     51.32 o 
  -5   2   5       36.03       66.84      7.45 o 
  -4   2   5     4392.41     4263.92     47.78 o 
  -3   2   5       39.16       58.94     12.18 o 
  -2   2   5       49.37       16.64      5.07 o 
  -1   2   5      495.53      450.38     14.20 o 
   0   2   5    43411.49    44117.93    341.21 o 
   1   2   5     1306.32      626.36     18.76 o 
   2   2   5      878.16      786.41     13.51 o 
   3   2   5     4082.40     4063.79     46.63 o 
   4   2   5    14869.33    14374.87    118.37 o 
   5   2   5     6534.85     6495.41     60.68 o 
   6   2   5     9438.89     9749.55     86.92 o 
   7   2   5      290.13      219.62     12.54 o 
   8   2   5     3171.05     3381.76     48.82 o 
   9   2   5     1294.36     1438.34     32.96 o 
  10   2   5     2368.52     2277.07     48.92 o 
  11   2   5     1441.36     1359.32     35.91 o 
  12   2   5      219.40      261.62     20.23 o 
  13   2   5      278.40      288.92     22.25 o 
  14   2   5     1529.03     1721.55     50.88 o 
  15   2   5      103.12       81.61     31.60 o 
  16   2   5      118.89       59.58     25.23 o 
  17   2   5       32.03       23.28     27.60 o 
 -18   3   5        8.44      -31.78     21.18 o 
 -17   3   5      113.06       82.26     25.69 o 
 -16   3   5        1.43        3.21     18.79 o 
 -15   3   5      208.38      143.32     22.13 o 
 -14   3   5       59.75       98.20     18.72 o 
 -13   3   5     4187.94     4457.63     67.75 o 
 -12   3   5       86.95       74.34     16.14 o 
 -11   3   5     1244.88     1088.56     32.62 o 
 -10   3   5       94.38       93.93     14.87 o 
  -9   3   5     1852.38     1768.24     31.74 o 
  -8   3   5      964.27      915.37     35.56 o 
  -7   3   5    13948.17    13705.80    119.50 o 
  -6   3   5     2578.72     2380.61     31.01 o 
  -5   3   5        2.62       -7.77      5.29 o 
  -4   3   5      324.80      294.53     12.62 o 
  -3   3   5     7428.43     7751.83     69.38 o 
  -2   3   5     9230.50     9021.39     86.59 o 
  -1   3   5      479.65      186.62      8.18 o 
   0   3   5     3053.31     2366.52     30.18 o 
   1   3   5    12970.63    13342.41    109.01 o 
   2   3   5       27.32       53.26     23.43 o 
   3   3   5     5994.84     6358.02     76.42 o 
   4   3   5       14.77       24.35      7.19 o 
   5   3   5     3887.96     4485.39     52.15 o 
   6   3   5      230.76      296.70     11.73 o 
   7   3   5    16481.28    17529.01    195.32 o 
   8   3   5       95.01       73.15     13.39 o 
   9   3   5     1288.05     1456.65     27.64 o 
  10   3   5       59.43       44.67     14.62 o 
  11   3   5      421.31      363.03     23.25 o 
  12   3   5       90.98       61.63     15.05 o 
  13   3   5      710.68      673.23     33.67 o 
  14   3   5        0.48        2.78     22.01 o 
  15   3   5      138.62      131.78     23.61 o 
  16   3   5        0.46      -27.77     18.52 o 
  17   3   5      162.56       98.65     35.70 o 
 -18   4   5       31.57       12.06     26.40 o 
 -17   4   5       62.17       43.17     21.42 o 
 -16   4   5      284.34      285.24     24.85 o 
 -15   4   5      503.55      529.08     29.49 o 
 -14   4   5      546.79      593.47     35.20 o 
 -13   4   5       80.22       81.57     18.06 o 
 -12   4   5       58.38       64.78     16.42 o 
 -11   4   5     2425.64     2680.79     51.17 o 
 -10   4   5      442.68      401.14     21.67 o 
  -9   4   5     5213.33     5324.72     69.09 o 
  -8   4   5       30.48       50.51     12.89 o 
  -7   4   5       98.60      133.49     14.08 o 
  -6   4   5     7915.59     7556.33     82.08 o 
  -5   4   5     7605.36     8546.64     88.54 o 
  -4   4   5      939.64      858.03     22.18 o 
  -3   4   5     1705.53     1551.23     22.29 o 
  -2   4   5     3385.56     3488.49     42.64 o 
  -1   4   5     2565.33     2592.70     30.03 o 
   0   4   5    12361.04    12058.42    100.93 o 
   1   4   5     3149.66     3566.66     40.81 o 
   2   4   5       26.87      185.02      9.07 o 
   3   4   5     1782.71     1754.74     34.63 o 
   4   4   5     2048.89     2137.40     39.34 o 
   5   4   5     4327.28     4741.41     54.50 o 
   6   4   5      467.62      389.61     27.40 o 
   7   4   5      559.55      445.15     22.09 o 
   8   4   5     1797.53     2013.29     44.47 o 
   9   4   5     2305.51     2333.45     50.53 o 
  10   4   5     1740.89     1612.86     42.80 o 
  11   4   5     1322.39     1377.04     42.03 o 
  12   4   5      194.77      189.35     30.17 o 
  13   4   5      142.42      144.90     25.68 o 
  14   4   5     1032.23     1169.18     43.64 o 
  15   4   5      161.55      157.02     24.06 o 
  16   4   5      120.24       87.81     35.01 o 
  17   4   5       59.23       42.93     33.75 o 
 -17   5   5       83.06       79.48     21.29 o 
 -16   5   5      119.28      107.91     20.83 o 
 -15   5   5       66.85       91.92     20.23 o 
 -14   5   5      645.83      672.36     31.68 o 
 -13   5   5        6.49        0.04     15.75 o 
 -12   5   5     1564.43     1668.47     43.06 o 
 -11   5   5       37.08       34.27     14.82 o 
 -10   5   5      265.44      265.85     19.87 o 
  -9   5   5      289.51      227.44     18.43 o 
  -8   5   5     7270.79     8532.16     95.65 o 
  -7   5   5        7.24      -15.41     10.67 o 
  -6   5   5     2716.28     2540.41     40.98 o 
  -5   5   5     1031.76     1042.04     26.00 o 
  -4   5   5     3033.13     3145.33     43.41 o 
  -3   5   5     3263.58     3323.97     37.26 o 
  -2   5   5    15476.92    16055.79    133.09 o 
  -1   5   5     1604.45     1418.37     24.66 o 
   0   5   5      204.61      175.61     10.05 o 
   1   5   5        4.21        0.13      6.65 o 
   2   5   5    10405.33    11722.20    112.27 o 
   3   5   5      501.70      506.11     25.59 o 
   4   5   5     5171.64     5620.77     75.01 o 
   5   5   5     3160.59     3097.11     51.60 o 
   6   5   5     4094.86     3663.12     47.41 o 
   7   5   5      352.93      345.16     16.26 o 
   8   5   5     2536.46     2854.37     54.17 o 
   9   5   5      355.18      278.98     21.93 o 
  10   5   5      180.54      264.58     29.95 o 
  11   5   5     1147.35     1142.13     77.71 o 
  12   5   5     1592.32     1726.00     49.26 o 
  13   5   5      374.09      356.38     27.94 o 
  14   5   5       92.28       71.76     21.11 o 
  15   5   5      107.52      103.48     27.86 o 
  16   5   5      188.88      190.24     44.93 o 
  17   5   5       83.42       79.52     29.54 o 
 -17   6   5       23.59       22.19     20.07 o 
 -16   6   5       42.14       48.85     19.30 o 
 -15   6   5      827.73      850.38     36.05 o 
 -14   6   5      342.58      351.82     26.17 o 
 -13   6   5       74.17       29.84     17.37 o 
 -12   6   5        3.61      -21.17     14.87 o 
 -11   6   5     1617.33     1932.80     43.87 o 
 -10   6   5      994.53      758.84     29.20 o 
  -9   6   5      125.21      163.61     19.40 o 
  -8   6   5      337.68      208.35     17.80 o 
  -7   6   5     4042.90     3732.41     54.05 o 
  -6   6   5      597.54      855.09     27.57 o 
  -5   6   5     7365.20     7630.32     83.80 o 
  -4   6   5     4591.11     4108.35     52.62 o 
  -3   6   5      910.39      930.67     19.06 o 
  -2   6   5     5943.04     6397.87     62.25 o 
  -1   6   5    15942.68    16226.43    149.23 o 
   0   6   5     5174.14     5141.91     63.37 o 
   1   6   5     6308.73     7669.92     70.60 o 
   2   6   5     2448.55     1783.29     33.36 o 
   3   6   5     1005.81      893.84     49.69 o 
   4   6   5      182.92       72.75      7.75 o 
   5   6   5     4666.79     4647.62    105.12 o 
   6   6   5      173.56      146.27     18.93 o 
   7   6   5       15.01       -1.69     14.71 o 
   8   6   5       92.60      175.06     21.47 o 
   9   6   5     1829.21     1924.70     46.80 o 
  10   6   5       23.89       11.83     16.08 o 
  11   6   5      494.39      483.14     36.08 o 
  12   6   5       50.73       59.56     19.62 o 
  13   6   5     1058.11     1216.30     44.96 o 
  14   6   5       33.05        2.85     25.22 o 
  15   6   5      719.18      706.57     45.99 o 
  16   6   5        9.94       -2.45     26.57 o 
 -17   7   5      301.69      382.51     29.91 o 
 -16   7   5       30.58       51.52     20.28 o 
 -15   7   5       42.17       51.26     20.11 o 
 -14   7   5      453.28      416.02     27.93 o 
 -13   7   5      488.55      529.44     29.23 o 
 -12   7   5      584.66      477.08     27.18 o 
 -11   7   5      165.63      132.12     25.51 o 
 -10   7   5       18.93       10.95     15.34 o 
  -9   7   5        6.92      -19.37     12.91 o 
  -8   7   5     5383.67     5409.44     71.90 o 
  -7   7   5     4129.79     3971.05     58.49 o 
  -6   7   5      609.10      633.67     25.10 o 
  -5   7   5      302.48      246.96     16.25 o 
  -4   7   5     1657.22     1688.32     26.18 o 
  -3   7   5    11949.56    12989.85    125.01 o 
  -2   7   5     1617.42     1471.42     36.45 o 
  -1   7   5     6662.71     6603.53     72.00 o 
   0   7   5     2769.66     3181.21     42.70 o 
   1   7   5      225.15      172.46     10.00 o 
   2   7   5     5356.04     5586.58     55.78 o 
   3   7   5     5113.42     5070.73     80.45 o 
   4   7   5       96.84      114.72     11.22 o 
   5   7   5      630.20      580.59     29.04 o 
   6   7   5     3783.19     3938.68     64.39 o 
   7   7   5      709.47      719.66     30.70 o 
   8   7   5     1503.50     1451.99     40.61 o 
   9   7   5        5.23      -21.80     14.53 o 
  10   7   5      529.20      416.95     26.69 o 
  11   7   5      896.54      875.68     37.71 o 
  12   7   5      654.20      687.16     52.37 o 
  13   7   5      211.39      209.18     35.18 o 
  14   7   5        2.46      -34.30     22.87 o 
  15   7   5       91.32       76.14     28.85 o 
  16   7   5      153.93      106.44     32.64 o 
 -16   8   5      404.60      375.35     29.58 o 
 -15   8   5        0.55      -12.64     21.12 o 
 -14   8   5      327.64      392.83     28.21 o 
 -13   8   5      174.13      177.25     22.43 o 
 -12   8   5      823.48      710.99     32.33 o 
 -11   8   5      137.60      130.36     19.56 o 
 -10   8   5     4377.68     4252.00     65.89 o 
  -9   8   5       59.67       85.48     16.60 o 
  -8   8   5       23.45      -20.63     14.79 o 
  -7   8   5      186.28      235.38     19.70 o 
  -6   8   5     4928.53     5617.38     71.81 o 
  -5   8   5        7.77       16.59     14.71 o 
  -4   8   5     4745.63     4760.90     73.33 o 
  -3   8   5      131.44       77.46      9.55 o 
  -2   8   5       45.16        9.57      8.02 o 
  -1   8   5      182.56      116.25     10.42 o 
   0   8   5     6849.14     6727.71     74.71 o 
   1   8   5       98.67      104.99     10.19 o 
   2   8   5      857.24      619.08     17.75 o 
   3   8   5     2480.10     2379.00     39.04 o 
   4   8   5     3329.91     3427.74     58.37 o 
   5   8   5      432.05      248.04     20.39 o 
   6   8   5     2494.55     2744.07     54.77 o 
   7   8   5      416.88      486.79     27.12 o 
   8   8   5       62.43       72.40     18.43 o 
   9   8   5      453.72      400.14     26.34 o 
  10   8   5      732.80      863.63     37.76 o 
  11   8   5        0.27       -5.28     16.84 o 
  12   8   5        4.96      -18.53     21.90 o 
  13   8   5       27.68      -27.11     23.90 o 
  14   8   5      473.05      429.66     40.27 o 
  15   8   5        2.54      -22.01     25.41 o 
 -15   9   5       87.79       97.69     25.08 o 
 -14   9   5        7.36       37.28     23.01 o 
 -13   9   5     1888.00     2280.61     61.07 o 
 -12   9   5      246.81      370.18     35.25 o 
 -11   9   5      697.62      856.28     40.04 o 
 -10   9   5       26.12       39.61     20.90 o 
  -9   9   5     1224.32     1254.27     43.16 o 
  -8   9   5      638.29      600.53     31.04 o 
  -7   9   5     4634.61     5103.53     80.30 o 
  -6   9   5     1122.56     1091.09     43.97 o 
  -5   9   5        4.33      -13.21     12.64 o 
  -4   9   5       87.17       61.79     14.55 o 
  -3   9   5     4570.17     4904.44     56.31 o 
  -2   9   5     1429.46     1262.94     26.66 o 
  -1   9   5       36.86       82.54     10.86 o 
   0   9   5      119.88      113.15     13.31 o 
   1   9   5     2957.94     2778.62     38.59 o 
   2   9   5      288.59      304.69     20.57 o 
   3   9   5     2304.97     2645.75     43.54 o 
   4   9   5      210.17      169.49     18.43 o 
   5   9   5     1084.05     1008.37     38.33 o 
   6   9   5       10.88      -18.99     15.14 o 
   7   9   5     3220.69     3216.82     63.05 o 
   8   9   5       39.74       85.86     20.98 o 
   9   9   5      346.71      329.51     25.82 o 
  10   9   5        9.39      -37.58     26.05 o 
  11   9   5      435.06      422.56     36.70 o 
  12   9   5       37.00        7.27     26.99 o 
  13   9   5      186.13      124.87     30.51 o 
  14   9   5       10.14       -2.88     25.30 o 
  15   9   5      113.48       76.72     30.97 o 
 -15  10   5      400.17      337.04     38.93 o 
 -14  10   5      104.88       75.11     21.84 o 
 -13  10   5        0.06       12.91     19.07 o 
 -12  10   5      170.25      196.36     23.48 o 
 -11  10   5      787.78     1007.33     38.90 o 
 -10  10   5      963.91     1169.98     51.60 o 
  -9  10   5     1976.82     2085.31     48.69 o 
  -8  10   5       40.18       43.90     17.85 o 
  -7  10   5        1.99       -2.90     15.62 o 
  -6  10   5     2469.93     2779.78     52.26 o 
  -5  10   5     1874.98     2043.16     44.04 o 
  -4  10   5     1293.43     1254.89     44.89 o 
  -3  10   5      363.47      307.44     19.86 o 
  -2  10   5      704.04      668.19     22.34 o 
  -1  10   5      786.05      835.37     28.20 o 
   0  10   5     1419.54     1595.53     40.04 o 
   1  10   5      685.45      782.75     27.67 o 
   2  10   5        8.57       -3.92     11.27 o 
   3  10   5      405.34      304.73     22.62 o 
   4  10   5       10.35      -21.15     14.10 o 
   5  10   5     2054.55     2198.11     51.16 o 
   6  10   5        1.98       -7.38     15.69 o 
   7  10   5       16.42       -1.36     16.13 o 
   8  10   5      153.47      126.41     20.37 o 
   9  10   5     1092.45      968.35     51.46 o 
  10  10   5       17.96        5.18     22.97 o 
  11  10   5      362.96      345.79     36.08 o 
  12  10   5       56.20       13.54     25.07 o 
  13  10   5        3.78      -13.21     24.38 o 
  14  10   5      167.50      142.69     33.58 o 
 -14  11   5      177.19      157.02     32.87 o 
 -13  11   5        0.37       12.71     20.05 o 
 -12  11   5      551.96      516.75     31.57 o 
 -11  11   5       12.98      -13.92     18.04 o 
 -10  11   5       34.81       10.23     18.39 o 
  -9  11   5      102.49       98.28     19.74 o 
  -8  11   5     2449.49     2505.39     53.07 o 
  -7  11   5        7.47       -6.10     19.32 o 
  -6  11   5      422.07      359.92     24.77 o 
  -5  11   5      152.14      104.53     18.25 o 
  -4  11   5     1192.94     1321.48     37.14 o 
  -3  11   5      101.99       96.52     17.31 o 
  -2  11   5     4466.47     4515.98     65.01 o 
  -1  11   5       92.67       85.74     15.30 o 
   0  11   5       62.29       10.48      6.27 o 
   1  11   5      126.79      158.85     17.05 o 
   2  11   5     5020.85     4984.07     79.22 o 
   3  11   5        0.08        3.53     16.32 o 
   4  11   5      886.89      807.32     35.05 o 
   5  11   5        3.12      -17.55     20.57 o 
   6  11   5     1106.70     1170.35     41.68 o 
   7  11   5       98.96       87.95     19.82 o 
   8  11   5      796.59      812.50     37.81 o 
   9  11   5      268.62      236.12     32.13 o 
  10  11   5      167.79      135.53     29.12 o 
  11  11   5       77.33       34.35     26.00 o 
  12  11   5      490.99      465.74     41.38 o 
  13  11   5        2.99       -9.39     39.93 o 
 -13  12   5        2.63      -36.49     24.32 o 
 -12  12   5        0.58      -29.55     19.70 o 
 -11  12   5      435.91      456.44     30.19 o 
 -10  12   5      128.33      118.28     21.48 o 
  -9  12   5       33.02       11.64     18.17 o 
  -8  12   5        8.82       -8.93     17.07 o 
  -7  12   5      612.31      672.97     31.35 o 
  -6  12   5       90.95      122.06     19.70 o 
  -5  12   5     1653.41     1822.00     45.03 o 
  -4  12   5        1.80       -1.05     16.19 o 
  -3  12   5      117.20      150.34     19.65 o 
  -2  12   5      127.80       96.59     20.78 o 
  -1  12   5     2058.58     2349.74     63.99 o 
   0  12   5       98.47       82.32     19.45 o 
   1  12   5     1244.48     1326.51     42.09 o 
   2  12   5      128.63      126.41     19.93 o 
   3  12   5       62.47       72.21     18.71 o 
   4  12   5      349.85      337.65     25.72 o 
   5  12   5      881.94      709.48     35.23 o 
   6  12   5       40.65        6.62     17.05 o 
   7  12   5       24.65       -2.24     17.33 o 
   8  12   5       48.31       -3.29     22.17 o 
   9  12   5      428.93      436.11     38.02 o 
  10  12   5      137.31      148.65     30.85 o 
  11  12   5        5.38      -20.21     27.42 o 
  12  12   5       10.02       23.75     28.97 o 
 -12  13   5      202.87      198.15     34.22 o 
 -11  13   5       51.92       17.51     23.42 o 
 -10  13   5       93.62       73.71     21.48 o 
  -9  13   5      111.68      100.46     21.19 o 
  -8  13   5      655.03      815.62     36.12 o 
  -7  13   5      583.12      538.14     30.28 o 
  -6  13   5       14.27       12.36     17.82 o 
  -5  13   5      478.86      459.76     27.45 o 
  -4  13   5      299.60      343.05     28.99 o 
  -3  13   5     3222.81     3142.07    111.76 o 
  -2  13   5      311.55      397.92     29.40 o 
  -1  13   5      513.98      466.31     30.94 o 
   0  13   5       29.17       -5.49     23.01 o 
   1  13   5      917.78      950.27     42.00 o 
   2  13   5       80.18       60.92     18.84 o 
   3  13   5      760.02      819.78     37.61 o 
   4  13   5       67.81       65.76     20.13 o 
   5  13   5        5.87      -24.88     16.58 o 
   6  13   5      304.28      319.37     38.55 o 
   7  13   5      510.84      553.06     42.02 o 
   8  13   5       58.50       30.64     25.58 o 
   9  13   5        1.02       21.60     25.29 o 
  10  13   5        4.56      -23.11     25.65 o 
  11  13   5      347.68      367.58     40.44 o 
 -11  14   5       24.42       -0.08     27.66 o 
 -10  14   5      424.71      415.44     34.81 o 
  -9  14   5       43.28       65.63     24.07 o 
  -8  14   5        6.77       -7.22     19.18 o 
  -7  14   5        3.49       -4.56     18.30 o 
  -6  14   5      590.82      630.24     40.12 o 
  -5  14   5       35.50       -5.00     22.24 o 
  -4  14   5      178.46      170.20     25.48 o 
  -3  14   5        1.55      -28.52     19.02 o 
  -2  14   5      309.24      261.16     28.31 o 
  -1  14   5       13.41       10.47     23.84 o 
   0  14   5     1111.00     1097.77     52.61 o 
   1  14   5       19.67       21.51     23.87 o 
   2  14   5      303.27      314.70     27.18 o 
   3  14   5       97.96      129.25     22.32 o 
   4  14   5     1430.93     1479.59     50.78 o 
   5  14   5       44.05       77.76     27.51 o 
   6  14   5      271.05      299.21     33.83 o 
   7  14   5       28.50        7.99     34.50 o 
   8  14   5      361.23      377.20     38.65 o 
   9  14   5        0.12       23.86     27.84 o 
  10  14   5      365.46      362.86     47.60 o 
  -9  15   5      156.96      197.48     30.41 o 
  -8  15   5       86.74       91.88     29.43 o 
  -7  15   5      450.06      491.64     42.88 o 
  -6  15   5       13.67       23.29     30.52 o 
  -5  15   5        0.14      -17.26     20.43 o 
  -4  15   5       64.85       68.36     34.77 o 
  -3  15   5      230.40      268.54     33.19 o 
  -2  15   5       46.38       32.10     39.97 o 
  -1  15   5       13.87       31.66     26.06 o 
   0  15   5       52.44       43.84     26.84 o 
   1  15   5      501.20      522.67     40.97 o 
   2  15   5      162.56      163.82     30.72 o 
   3  15   5      268.79      233.97     27.25 o 
   4  15   5        2.20       -8.17     29.37 o 
   5  15   5      178.54      195.76     31.06 o 
   6  15   5      198.24      178.02     32.35 o 
   7  15   5      508.20      452.54     42.36 o 
   8  15   5       52.44       24.69     28.58 o 
  -7  16   5       32.24      -38.23     25.49 o 
  -6  16   5       59.56       47.19     28.53 o 
  -5  16   5      162.35      101.79     48.03 o 
  -4  16   5       31.45       -4.55     22.63 o 
  -3  16   5       19.75      -44.53     60.05 o 
  -2  16   5       47.13       12.37     27.58 o 
  -1  16   5      248.29      230.58     51.37 o 
   0  16   5      110.73       92.89     30.32 o 
   1  16   5        0.27       -9.20     25.40 o 
   2  16   5        7.15        3.12     25.78 o 
   3  16   5      412.58      522.76    109.93 o 
   4  16   5       64.49       50.32     38.44 o 
   5  16   5      535.92      542.08     48.85 o 
   6  16   5        1.32        5.94     26.44 o 
  -3  17   5        6.23       -0.81     38.27 o 
  -2  17   5      157.86      118.29     32.81 o 
  -1  17   5        7.93        7.95     27.97 o 
   0  17   5      235.74      273.50     38.23 o 
   1  17   5       64.58       58.06     30.80 o 
   2  17   5      621.33      744.87     65.66 o 
   3  17   5        0.02      -15.80     85.84 o 
 -18   0   6      103.78       95.31     38.50 o 
 -16   0   6      568.24      539.12     50.95 o 
 -14   0   6       30.64       -1.97     27.23 o 
 -12   0   6     1299.42     1421.27     45.08 o 
 -10   0   6      477.27      433.19     25.34 o 
  -8   0   6    13648.56    12592.90    160.57 o 
  -6   0   6    26839.05    26573.94    312.32 o 
  -4   0   6      433.45      649.42     49.52 o 
  -2   0   6    38041.65    37080.42    434.64 o 
   0   0   6    19626.60    16784.29    192.50 o 
   2   0   6      690.65      531.91     27.62 o 
   4   0   6    30429.46    30958.37    427.16 o 
   6   0   6       77.08      217.90     15.77 o 
   8   0   6    15710.51    17213.90    208.41 o 
  10   0   6      735.00     1084.16     59.96 o 
  12   0   6     1861.67     2089.28     72.69 o 
  14   0   6     2186.22     2683.63    184.13 o 
  16   0   6        2.31        5.94     38.31 o 
 -18   1   6      322.05      286.76     31.93 o 
 -17   1   6       40.53       21.13     23.34 o 
 -16   1   6       18.74      -16.67     21.33 o 
 -15   1   6      625.90      566.34     34.83 o 
 -14   1   6      416.67      468.17     32.09 o 
 -13   1   6      963.88      910.53     32.98 o 
 -12   1   6      110.43       78.86     15.71 o 
 -11   1   6     1303.61     1369.09     30.19 o 
 -10   1   6     1828.02     1656.34     31.42 o 
  -9   1   6     3951.36     4401.23     52.70 o 
  -8   1   6        5.87       -3.79     13.00 o 
  -7   1   6        4.65       23.37     15.33 o 
  -6   1   6     7460.50     7431.47     71.81 o 
  -5   1   6    14985.35    14556.90    123.92 o 
  -4   1   6    10851.72    11697.64    101.40 o 
  -3   1   6     4616.04     4238.63     44.53 o 
  -2   1   6     1925.52     1857.66     25.54 o 
  -1   1   6    33619.09    34052.72    265.23 o 
   0   1   6     1868.33     1754.73     30.57 o 
   1   1   6    51220.73    53660.54    413.97 o 
   2   1   6     4206.04     4579.58     47.94 o 
   3   1   6      110.50      147.15     14.85 o 
   4   1   6       11.13       -1.92      6.83 o 
   5   1   6    16629.10    16147.17    134.37 o 
   6   1   6     4986.35     5215.89     53.73 o 
   7   1   6     6379.52     6669.79     66.48 o 
   8   1   6      182.72      177.79     15.48 o 
   9   1   6      164.57      143.29     13.86 o 
  10   1   6     1526.66     1709.00     32.96 o 
  11   1   6     6265.95     6643.46     82.89 o 
  12   1   6      723.27      840.26     32.20 o 
  13   1   6      144.39      128.61     26.81 o 
  14   1   6      312.30      358.50     33.29 o 
  15   1   6      655.55      658.28     42.05 o 
  16   1   6      296.18      301.32     35.28 o 
  17   1   6      173.45      182.00     56.20 o 
 -18   2   6       27.76       66.28     25.57 o 
 -17   2   6      311.20      389.10     33.44 o 
 -16   2   6       51.14       49.51     23.37 o 
 -15   2   6      365.95      379.81     32.22 o 
 -14   2   6       88.10      107.94     27.49 o 
 -13   2   6     1623.95     1784.18     57.22 o 
 -12   2   6      813.81      831.01     31.57 o 
 -11   2   6     2982.04     3231.99     53.74 o 
 -10   2   6      845.02      744.06     25.14 o 
  -9   2   6       35.48        1.50      9.45 o 
  -8   2   6     1819.92     1882.39     33.45 o 
  -7   2   6     8654.51     9249.78     86.81 o 
  -6   2   6     1199.56     1088.22     28.87 o 
  -5   2   6     5955.42     6121.48     60.53 o 
  -4   2   6      840.29      949.91     22.55 o 
  -3   2   6    14357.86    13263.29    112.13 o 
  -2   2   6     6916.72     7020.56     64.64 o 
  -1   2   6    18582.99    22618.58    198.98 o 
   0   2   6      207.73      125.12     15.09 o 
   1   2   6       26.85       29.86      7.51 o 
   2   2   6     3528.23     4231.41     44.94 o 
   3   2   6    19860.71    20790.75    166.43 o 
   4   2   6     5080.87     4963.11     48.69 o 
   5   2   6     4914.37     5392.97     53.31 o 
   6   2   6      732.44      797.42     28.64 o 
   7   2   6     4590.69     3704.12     43.96 o 
   8   2   6     5003.50     5452.82     59.02 o 
   9   2   6     3538.38     3361.57     44.60 o 
  10   2   6      158.26       91.87     15.30 o 
  11   2   6       51.97       51.54     14.86 o 
  12   2   6       55.30       72.05     18.07 o 
  13   2   6     2067.47     2252.38     55.61 o 
  14   2   6      254.12      276.01     43.40 o 
  15   2   6      177.97      126.16     28.44 o 
  16   2   6       10.37        0.93     29.48 o 
  17   2   6      128.63       98.31     29.66 o 
 -18   3   6      106.04       85.52     27.55 o 
 -17   3   6        3.06       14.07     23.15 o 
 -16   3   6      385.12      447.09     33.38 o 
 -15   3   6       39.43       73.33     18.69 o 
 -14   3   6     3618.52     3898.23    108.78 o 
 -13   3   6      207.83      224.29     23.17 o 
 -12   3   6      517.00      503.03     28.20 o 
 -11   3   6       33.49       65.62     15.85 o 
 -10   3   6     6644.22     6370.27     79.70 o 
  -9   3   6     1122.21     1222.25     32.54 o 
  -8   3   6     9447.61     9530.92     90.64 o 
  -7   3   6      965.92      869.21     21.85 o 
  -6   3   6     2390.25     2217.84     30.86 o 
  -5   3   6        0.18       12.24      6.87 o 
  -4   3   6     8346.09     8770.65     87.48 o 
  -3   3   6      806.72      635.19     30.38 o 
  -2   3   6      489.39      356.15     17.28 o 
  -1   3   6      514.45      644.88     15.49 o 
   0   3   6    23922.53    21465.54    171.61 o 
   1   3   6      122.77      118.70      7.31 o 
   2   3   6    12725.31    13553.67    111.74 o 
   3   3   6       46.38       49.93      7.32 o 
   4   3   6     4805.49     4582.46     52.64 o 
   5   3   6      121.74      146.27     10.81 o 
   6   3   6    24447.14    25695.91    206.98 o 
   7   3   6      518.38      446.40     29.46 o 
   8   3   6     1674.69     1692.05     40.31 o 
   9   3   6      107.66      134.52     15.78 o 
  10   3   6     1666.41     1817.94     39.47 o 
  11   3   6       13.20       -3.56     15.07 o 
  12   3   6      791.98      904.86     52.40 o 
  13   3   6        4.69      -13.89     17.32 o 
  14   3   6      409.03      409.68     30.63 o 
  15   3   6       40.46      -11.56     32.89 o 
  16   3   6      405.19      407.02     37.13 o 
  17   3   6        0.68      -34.82     23.22 o 
 -17   4   6      182.36      144.81     27.90 o 
 -16   4   6      223.74      220.53     26.63 o 
 -15   4   6      190.30      211.71     27.05 o 
 -14   4   6        2.98       48.82     18.40 o 
 -13   4   6      801.84      966.67     49.20 o 
 -12   4   6     1569.47     1599.78     41.65 o 
 -11   4   6      920.28     1098.30     34.54 o 
 -10   4   6     2181.55     2054.44     47.20 o 
  -9   4   6       17.65       45.55     14.46 o 
  -8   4   6      599.80      475.05     21.84 o 
  -7   4   6     9495.32     9548.09    101.75 o 
  -6   4   6     4218.67     4606.46     58.79 o 
  -5   4   6     2997.35     3439.48     47.22 o 
  -4   4   6      616.23      644.29     26.68 o 
  -3   4   6     5799.55     5112.96     51.73 o 
  -2   4   6     5366.24     5368.50     59.07 o 
  -1   4   6    14338.64    14081.57    118.04 o 
   0   4   6        1.77       17.18      6.50 o 
   1   4   6     1558.35     1136.71     19.29 o 
   2   4   6     3080.56     3103.33     48.52 o 
   3   4   6    18335.41    18417.62    191.93 o 
   4   4   6    13033.84    13209.23    145.28 o 
   5   4   6      958.69      746.34     28.47 o 
   6   4   6        2.13       -3.94     11.05 o 
   7   4   6     3379.41     3139.11     55.56 o 
   8   4   6     5403.82     5738.78     82.48 o 
   9   4   6     4399.06     4285.37    123.67 o 
  10   4   6     1299.41     1456.34     42.82 o 
  11   4   6      351.83      345.77     25.15 o 
  12   4   6      349.47      388.71     27.72 o 
  13   4   6     1202.27     1420.84     54.38 o 
  14   4   6      371.90      297.95     32.32 o 
  15   4   6       79.32       29.77     22.44 o 
  16   4   6       29.29       27.03     26.21 o 
  17   4   6       89.84       96.63     42.29 o 
 -17   5   6      117.99       75.16     23.33 o 
 -16   5   6        5.55        9.76     20.36 o 
 -15   5   6      753.80      826.87     35.92 o 
 -14   5   6        3.34       -1.63     18.10 o 
 -13   5   6     1532.83     1601.08     42.92 o 
 -12   5   6        7.21      -10.71     15.35 o 
 -11   5   6      429.93      383.33     23.96 o 
 -10   5   6        2.26      -16.87     13.87 o 
  -9   5   6     8198.77     8559.79     98.65 o 
  -8   5   6       22.56       45.63     14.18 o 
  -7   5   6      642.97      401.25     20.26 o 
  -6   5   6     1384.81     1625.19     41.52 o 
  -5   5   6     7723.67     8170.72     97.36 o 
  -4   5   6     2401.48     2259.93     36.77 o 
  -3   5   6    10852.29    10729.98    106.13 o 
  -2   5   6     2288.73     2142.13     29.29 o 
  -1   5   6     2754.48     2632.61     36.99 o 
   0   5   6     3117.61     2567.09     31.30 o 
   1   5   6    13150.77    14528.37    121.44 o 
   2   5   6      622.72      546.46     16.17 o 
   3   5   6      164.39       27.05     11.47 o 
   4   5   6       15.76       16.86     11.40 o 
   5   5   6     4284.21     3696.17     59.29 o 
   6   5   6      174.60      161.73     16.41 o 
   7   5   6     1636.53     1736.03     42.06 o 
   8   5   6      215.49      170.81     19.22 o 
   9   5   6      760.73      887.04     40.45 o 
  10   5   6      331.75      379.35     34.90 o 
  11   5   6     2318.54     2558.59     66.59 o 
  12   5   6      190.44      176.22     27.37 o 
  13   5   6       24.31       12.25     19.54 o 
  14   5   6       49.74       10.48     20.44 o 
  15   5   6      722.58      853.35     76.22 o 
  16   5   6      168.06      169.05     31.50 o 
 -17   6   6       28.41       62.81     21.71 o 
 -16   6   6      564.95      594.87     32.93 o 
 -15   6   6      146.50      152.48     22.57 o 
 -14   6   6       30.44        6.43     17.66 o 
 -13   6   6        4.01      -10.55     19.84 o 
 -12   6   6     1182.05     1210.01     38.72 o 
 -11   6   6       66.77       46.37     16.15 o 
 -10   6   6      380.15      285.48     20.78 o 
  -9   6   6      721.70      768.99     35.13 o 
  -8   6   6     5019.75     4853.52     67.31 o 
  -7   6   6      237.53      225.16     17.41 o 
  -6   6   6     8918.08     8792.57     96.32 o 
  -5   6   6      926.32      790.15     25.48 o 
  -4   6   6      895.75      938.69     25.89 o 
  -3   6   6      199.86      330.95     21.12 o 
  -2   6   6    20231.77    22237.96    182.00 o 
  -1   6   6     1565.86     1382.06     27.10 o 
   0   6   6     4655.98     4846.13     55.24 o 
   1   6   6     1322.78     1312.31     21.26 o 
   2   6   6     2949.63     3105.58     42.34 o 
   3   6   6      246.64      188.99     10.62 o 
   4   6   6     4296.14     4729.64     70.69 o 
   5   6   6       10.51       48.39     13.31 o 
   6   6   6      809.96      823.97     32.34 o 
   7   6   6      398.20      393.96     23.92 o 
   8   6   6     5062.56     5461.54     94.92 o 
   9   6   6       81.62       92.72     21.66 o 
  10   6   6        0.56      -14.59     18.29 o 
  11   6   6        6.87      -12.33     17.55 o 
  12   6   6     1475.68     1603.89     50.02 o 
  13   6   6       80.84      110.26     22.66 o 
  14   6   6      970.41     1088.16     47.01 o 
  15   6   6       14.82       13.27     26.49 o 
  16   6   6        6.73       40.93     28.82 o 
 -16   7   6        6.77      -28.24     18.83 o 
 -15   7   6      242.96      275.62     30.23 o 
 -14   7   6      532.14      598.30     32.08 o 
 -13   7   6      437.78      446.72     28.28 o 
 -12   7   6      190.32      128.65     20.05 o 
 -11   7   6      156.67      103.07     18.65 o 
 -10   7   6      736.64      750.86     30.60 o 
  -9   7   6      283.17      220.59     19.39 o 
  -8   7   6      840.93     1288.19     36.86 o 
  -7   7   6      326.66      285.30     19.88 o 
  -6   7   6     1328.03      904.75     29.61 o 
  -5   7   6     1454.96     1299.59     31.37 o 
  -4   7   6     5669.32     6046.33     71.89 o 
  -3   7   6      508.82      372.88     14.41 o 
  -2   7   6     2573.17     2425.16     37.21 o 
  -1   7   6      481.88      418.73     15.51 o 
   0   7   6     3191.05     3071.05     41.99 o 
   1   7   6     7797.13     7875.82     74.05 o 
   2   7   6     4173.54     5034.69     60.54 o 
   3   7   6       87.06       68.10     10.02 o 
   4   7   6      162.78      196.87     20.90 o 
   5   7   6     2453.13     2421.78     57.65 o 
   6   7   6     2019.34     2208.08     61.62 o 
   7   7   6     1501.67     1433.62     40.94 o 
   8   7   6        0.55       -9.27     15.66 o 
   9   7   6      399.03      324.00     32.14 o 
  10   7   6     2526.83     2438.77     57.20 o 
  11   7   6     1182.43     1255.25     45.33 o 
  12   7   6      259.81      237.59     25.71 o 
  13   7   6        0.12       -6.21     19.80 o 
  14   7   6      391.53      442.77     42.96 o 
  15   7   6      235.36      271.54     36.93 o 
 -16   8   6       15.15       20.51     21.87 o 
 -15   8   6      207.87      225.46     25.94 o 
 -14   8   6      106.96      139.22     22.69 o 
 -13   8   6      732.73      740.00     34.60 o 
 -12   8   6      154.96      186.99     22.45 o 
 -11   8   6     2842.55     3249.72     59.68 o 
 -10   8   6       10.46       78.05     17.87 o 
  -9   8   6      538.85      511.28     25.91 o 
  -8   8   6       23.88      -14.09     14.06 o 
  -7   8   6     5598.02     5965.13     77.58 o 
  -6   8   6       35.42       25.91     14.07 o 
  -5   8   6     3050.23     2988.74     48.65 o 
  -4   8   6        1.07      -14.41     13.38 o 
  -3   8   6      759.24      582.73     20.20 o 
  -2   8   6      148.79      170.69     11.66 o 
  -1   8   6     7683.03     7216.40     79.77 o 
   0   8   6       51.30       35.15      7.73 o 
   1   8   6       22.21       40.30     12.25 o 
   2   8   6     1403.94     1304.73     49.29 o 
   3   8   6     3197.09     3135.71     55.70 o 
   4   8   6      209.23      190.69     18.97 o 
   5   8   6      664.82      603.64     29.05 o 
   6   8   6      703.03      602.61     36.37 o 
   7   8   6     1624.25     1839.93     48.83 o 
   8   8   6      707.03      540.02     29.33 o 
   9   8   6      530.93      634.53     33.53 o 
  10   8   6       24.50        1.59     19.27 o 
  11   8   6      185.14      176.85     23.69 o 
  12   8   6        7.95        2.28     19.22 o 
  13   8   6      704.22      738.88     98.65 o 
  14   8   6        0.23      -24.21     24.74 o 
  15   8   6        0.88      -37.47     24.98 o 
 -15   9   6       15.66       -7.39     20.46 o 
 -14   9   6      880.72     1000.69     41.29 o 
 -13   9   6      118.62      160.09     23.23 o 
 -12   9   6      350.93      410.68     28.52 o 
 -11   9   6        3.03       52.61     19.52 o 
 -10   9   6     1509.27     1918.95     46.83 o 
  -9   9   6      821.79      807.92     33.17 o 
  -8   9   6     2834.68     3184.91     55.53 o 
  -7   9   6      217.55      121.48     21.92 o 
  -6   9   6       89.51       56.98     18.16 o 
  -5   9   6      426.39      455.97     23.57 o 
  -4   9   6     1532.02     1763.92     38.53 o 
  -3   9   6      512.11      695.82     31.30 o 
  -2   9   6       16.53       29.35      9.97 o 
  -1   9   6        0.97       -0.27      6.19 o 
   0   9   6     2840.87     3207.38     56.34 o 
   1   9   6      869.98      875.54     26.77 o 
   2   9   6       78.27       61.68     12.51 o 
   3   9   6       33.45      -25.12     16.84 o 
   4   9   6     1359.89     1290.92     38.98 o 
   5   9   6      279.87      238.28     25.60 o 
   6   9   6     3516.77     3444.73     69.84 o 
   7   9   6       50.12       51.62     18.04 o 
   8   9   6      316.74      263.81     24.09 o 
   9   9   6      138.96      174.80     22.13 o 
  10   9   6      212.08      219.06     24.72 o 
  11   9   6      222.43      248.67     25.97 o 
  12   9   6      231.27      235.43     32.69 o 
  13   9   6       32.36      -11.57     25.47 o 
  14   9   6      108.60       89.33     30.50 o 
 -14  10   6        0.65       -7.22     26.31 o 
 -13  10   6       44.28       60.30     23.26 o 
 -12  10   6      866.29      915.76     42.44 o 
 -11  10   6      401.56      376.99     31.17 o 
 -10  10   6      486.16      431.10     31.69 o 
  -9  10   6       19.87       32.31     30.78 o 
  -8  10   6        9.59      -14.68     16.49 o 
  -7  10   6     1140.91     1276.35     37.96 o 
  -6  10   6     2251.21     2555.51     53.46 o 
  -5  10   6      514.60      580.12     27.10 o 
  -4  10   6      290.80      202.48     18.79 o 
  -3  10   6      183.67      192.28     18.18 o 
  -2  10   6     1079.23     1142.07     32.31 o 
  -1  10   6      596.66      598.86     27.30 o 
   0  10   6      237.74      254.35     21.49 o 
   1  10   6       56.31       41.94     13.33 o 
   2  10   6     2768.78     3052.21     59.17 o 
   3  10   6       17.23       -3.98     16.00 o 
   4  10   6     2494.11     2762.21     57.30 o 
   5  10   6      141.12      134.16     19.61 o 
   6  10   6       12.46       -6.14     15.81 o 
   7  10   6      219.02      232.91     23.43 o 
   8  10   6     1741.93     1751.19     56.89 o 
   9  10   6        0.82      -21.75     17.02 o 
  10  10   6      245.62      185.86     24.07 o 
  11  10   6      174.74      168.67     31.30 o 
  12  10   6      144.15      164.67     31.75 o 
  13  10   6      239.01      234.70     35.51 o 
  14  10   6       11.90      -44.22     29.48 o 
 -14  11   6        0.15      -14.75     20.17 o 
 -13  11   6      324.53      377.14     30.04 o 
 -12  11   6        0.10       -1.09     19.51 o 
 -11  11   6       36.76        5.17     19.75 o 
 -10  11   6       58.60       71.29     19.71 o 
  -9  11   6      953.38     1079.82     39.57 o 
  -8  11   6       65.30       88.05     20.39 o 
  -7  11   6      263.85      175.08     21.06 o 
  -6  11   6        0.06      -23.06     15.38 o 
  -5  11   6     1043.46     1091.50     36.36 o 
  -4  11   6       79.33       57.86     16.56 o 
  -3  11   6     1303.59     1315.85     37.34 o 
  -2  11   6        5.20       22.29     17.04 o 
  -1  11   6       12.34       -3.47     20.06 o 
   0  11   6       36.17       32.19     19.93 o 
   1  11   6     3050.16     3051.99     59.89 o 
   2  11   6      187.35      166.46     20.82 o 
   3  11   6      751.15      653.68     32.68 o 
   4  11   6      103.71       87.05     29.88 o 
   5  11   6     1007.45     1053.76     48.64 o 
   6  11   6      374.07      341.99     27.10 o 
   7  11   6      379.16      382.59     28.90 o 
   8  11   6      185.76      172.73     23.44 o 
   9  11   6      457.45      440.56     30.94 o 
  10  11   6       36.04        3.54     24.96 o 
  11  11   6      553.38      528.16     43.02 o 
  12  11   6       15.37       43.28     28.43 o 
  13  11   6        1.41       32.38     29.49 o 
 -13  12   6        1.89      -21.13     22.23 o 
 -12  12   6      190.87      223.18     26.65 o 
 -11  12   6       51.13       56.97     20.99 o 
 -10  12   6       63.68       27.32     20.05 o 
  -9  12   6       15.25      -26.73     17.85 o 
  -8  12   6      436.64      436.11     28.24 o 
  -7  12   6      321.79      284.26     24.80 o 
  -6  12   6      509.24      527.41     29.24 o 
  -5  12   6       89.77       98.55     19.31 o 
  -4  12   6       14.37       29.77     19.90 o 
  -3  12   6     1864.68     1931.29     51.92 o 
  -2  12   6     2002.11     2191.63     54.74 o 
  -1  12   6      968.64     1024.18     46.06 o 
   0  12   6      314.21      185.96     28.22 o 
   1  12   6      317.60      322.67     31.02 o 
   2  12   6      340.34      338.61     25.41 o 
   3  12   6     1119.60     1047.15     40.51 o 
   4  12   6      207.61      168.59     22.47 o 
   5  12   6      102.40       63.36     19.56 o 
   6  12   6       91.29       10.59     18.27 o 
   7  12   6      278.75      274.32     26.45 o 
   8  12   6      327.52      215.30     31.71 o 
   9  12   6      187.09      183.71     31.54 o 
  10  12   6        4.54       12.33     25.18 o 
  11  12   6        0.56       -8.51     25.72 o 
  12  12   6      344.48      359.04     40.22 o 
 -12  13   6        6.19      -41.87     27.91 o 
 -11  13   6        0.10      -29.31     19.54 o 
 -10  13   6      102.21       81.96     22.03 o 
  -9  13   6      259.93      231.22     25.17 o 
  -8  13   6      135.95      148.65     22.59 o 
  -7  13   6       19.40       -1.38     18.65 o 
  -6  13   6      327.25      324.81     26.66 o 
  -5  13   6      104.89      115.89     23.43 o 
  -4  13   6     2122.63     2332.18     59.79 o 
  -3  13   6       21.79       41.73     21.13 o 
  -2  13   6      455.69      462.53     31.72 o 
  -1  13   6       28.81        2.42     23.84 o 
   0  13   6      715.08      677.86     42.11 o 
   1  13   6        5.66       19.31     23.31 o 
   2  13   6      567.10      509.14     40.41 o 
   3  13   6      112.73       88.04     20.52 o 
   4  13   6        1.73      -22.81     16.63 o 
   5  13   6      213.58      245.89     38.08 o 
   6  13   6      301.54      249.32     26.46 o 
   7  13   6       11.39      -32.93     21.95 o 
   8  13   6        0.48       -4.61     24.40 o 
   9  13   6       45.60       38.07     26.64 o 
  10  13   6      380.92      392.94     40.96 o 
  11  13   6        9.89      -17.07     27.99 o 
 -10  14   6       30.70       11.10     24.26 o 
  -9  14   6        4.96      -30.31     20.21 o 
  -8  14   6       95.47       78.89     31.79 o 
  -7  14   6      543.47      565.80     36.80 o 
  -6  14   6       10.33       -5.50     20.80 o 
  -5  14   6      157.00      144.17     25.69 o 
  -4  14   6       56.68       39.87     21.35 o 
  -3  14   6      320.17      397.54     32.66 o 
  -2  14   6      196.53      166.92     30.83 o 
  -1  14   6      448.83      509.57     60.55 o 
   0  14   6       96.41       86.84     27.00 o 
   1  14   6       59.16       -1.78     23.42 o 
   2  14   6        2.67       29.71     25.51 o 
   3  14   6     1754.33     1899.00     73.84 o 
   4  14   6       25.05       46.34     20.88 o 
   5  14   6      171.53      139.45     23.51 o 
   6  14   6        1.92      -22.33     26.29 o 
   7  14   6      394.56      398.82     38.81 o 
   8  14   6        5.62      -31.33     25.92 o 
   9  14   6      410.03      375.84     58.96 o 
  -8  15   6      198.39      237.25     36.08 o 
  -7  15   6        0.06        2.27     23.00 o 
  -6  15   6       12.20        3.00     22.70 o 
  -5  15   6      151.50      121.16     28.10 o 
  -4  15   6       85.76       69.91     24.19 o 
  -3  15   6       75.20       41.16     27.89 o 
  -2  15   6        6.75       -8.06     27.82 o 
  -1  15   6      125.96      125.35     29.97 o 
   0  15   6      397.56      416.81     38.58 o 
   1  15   6      281.14      304.97     35.98 o 
   2  15   6       42.28       31.73     26.62 o 
   3  15   6        0.35      -24.71     24.92 o 
   4  15   6      159.87      172.15     25.95 o 
   5  15   6      268.17      287.79     35.32 o 
   6  15   6      385.46      367.86     39.06 o 
   7  15   6      134.92      172.19     33.62 o 
   8  15   6        8.49      -15.90     26.94 o 
  -6  16   6      195.33      171.32     33.55 o 
  -5  16   6        1.86      -47.73     38.66 o 
  -4  16   6        3.23      -55.79     37.19 o 
  -3  16   6       40.64       21.13     32.88 o 
  -2  16   6      373.52      319.15     38.02 o 
  -1  16   6       59.67       73.89     30.07 o 
   0  16   6        8.87      -19.56     25.53 o 
   1  16   6       19.64       32.64     28.74 o 
   2  16   6      480.47      431.84     41.67 o 
   3  16   6        1.16        6.92     28.06 o 
   4  16   6      395.87      423.53     55.54 o 
   5  16   6        0.80       29.39     39.56 o 
  -1  17   6      105.18      119.17     38.27 o 
   0  17   6       14.94       -6.71     29.53 o 
   1  17   6      563.64      682.32     51.13 o 
 -17   0   7      498.74      551.58     53.57 o 
 -15   0   7        3.26      -39.93     26.62 o 
 -13   0   7     1800.21     1901.06     72.47 o 
 -11   0   7        3.56        4.81     16.41 o 
  -9   0   7     6417.38     5656.92     89.98 o 
  -7   0   7     9258.16     9868.37    131.33 o 
  -5   0   7     5794.28     5908.30     86.25 o 
  -3   0   7    16483.82    16322.58    193.38 o 
  -1   0   7     5397.56     4924.75     70.48 o 
   1   0   7    27188.60    25559.42    287.01 o 
   3   0   7     6624.55     6670.40    110.22 o 
   5   0   7      616.98      622.33     28.91 o 
   7   0   7     8644.45     8499.36    133.68 o 
   9   0   7       99.26       62.69     16.46 o 
  11   0   7     3173.38     3968.08     98.56 o 
  13   0   7     2021.05     2245.26    111.00 o 
  15   0   7       73.83      137.51     49.23 o 
  17   0   7      587.54      705.34     84.60 o 
 -18   1   7        0.36       45.66     25.39 o 
 -17   1   7       12.18       -1.37     23.18 o 
 -16   1   7      345.07      332.38     31.67 o 
 -15   1   7      205.42      154.36     25.76 o 
 -14   1   7      601.34      618.04     35.33 o 
 -13   1   7        6.94       15.51     16.08 o 
 -12   1   7      744.25      710.06     29.33 o 
 -11   1   7       47.59       75.59     15.71 o 
 -10   1   7     3336.07     3399.51     47.04 o 
  -9   1   7      864.14      999.59     26.02 o 
  -8   1   7        0.86       15.91     13.57 o 
  -7   1   7     3701.44     3583.54     45.14 o 
  -6   1   7    17062.17    16821.18    143.75 o 
  -5   1   7    10713.63    10953.02     98.68 o 
  -4   1   7     7467.86     8075.76     76.06 o 
  -3   1   7     1554.62     1366.55     27.40 o 
  -2   1   7    16107.83    15413.37    129.07 o 
  -1   1   7    12955.75    14549.92    121.93 o 
   0   1   7    24622.13    26551.65    232.40 o 
   1   1   7    15656.91    15310.56    126.56 o 
   2   1   7      181.13      191.62      9.63 o 
   3   1   7     3967.89     3608.10     57.00 o 
   4   1   7    11261.33    12062.47    103.97 o 
   5   1   7     4164.04     4484.27     47.95 o 
   6   1   7     5404.03     5614.91     57.70 o 
   7   1   7      467.35      578.68     32.35 o 
   8   1   7     1414.06     1168.31     26.19 o 
   9   1   7     3295.47     3550.36     59.84 o 
  10   1   7     3142.99     2833.22     55.18 o 
  11   1   7        2.52        7.35     13.49 o 
  12   1   7       22.20       18.97     17.88 o 
  13   1   7      637.82      554.54     68.36 o 
  14   1   7      972.22     1196.53     55.60 o 
  15   1   7      332.09      302.80     37.08 o 
  16   1   7       50.69       65.76     32.65 o 
  17   1   7        8.89       11.39     31.02 o 
 -18   2   7      262.80      234.02     41.14 o 
 -17   2   7       15.72       20.58     23.73 o 
 -16   2   7       81.25       78.71     24.61 o 
 -15   2   7      108.84      139.99     25.46 o 
 -14   2   7     1121.67     1188.67     38.89 o 
 -13   2   7      649.02      729.66     34.73 o 
 -12   2   7     2401.04     2611.34     50.21 o 
 -11   2   7      115.05      117.58     17.24 o 
 -10   2   7      125.88      193.34     18.31 o 
  -9   2   7      374.71      316.44     15.99 o 
  -8   2   7     8316.16     8292.93     82.42 o 
  -7   2   7     2458.93     2451.62     36.04 o 
  -6   2   7     2240.84     1658.73     28.32 o 
  -5   2   7      320.22      410.27     19.77 o 
  -4   2   7     4971.69     4624.33     49.65 o 
  -3   2   7     1903.69     2168.67     30.17 o 
  -2   2   7    14092.04    16113.76    134.59 o 
  -1   2   7     1616.97     1012.34     25.25 o 
   0   2   7      847.17     1234.35     21.27 o 
   1   2   7     8726.68     8228.60     73.80 o 
   2   2   7    10379.32    10991.40     94.67 o 
   3   2   7     3603.59     3566.97     38.70 o 
   4   2   7        1.93       -8.95      5.97 o 
   5   2   7       25.26       34.71      7.46 o 
   6   2   7     5005.76     5008.48     53.07 o 
   7   2   7     4389.04     4752.07     52.69 o 
   8   2   7     3584.19     3881.78     54.16 o 
   9   2   7      557.48      518.59     24.29 o 
  10   2   7       75.57       13.23     14.03 o 
  11   2   7       66.07       77.59     17.66 o 
  12   2   7     2104.52     2101.45     52.14 o 
  13   2   7      171.28      215.34     28.76 o 
  14   2   7       13.42       -9.47     21.63 o 
  15   2   7        2.02      -53.37     41.10 o 
  16   2   7      326.18      306.01     35.59 o 
  17   2   7       38.25       98.45     49.12 o 
 -17   3   7      277.58      263.81     31.19 o 
 -16   3   7        6.77       24.66     24.17 o 
 -15   3   7     1645.48     1744.57     47.31 o 
 -14   3   7       84.13      165.92     21.12 o 
 -13   3   7        3.44       48.12     17.37 o 
 -12   3   7        6.19       84.30     26.93 o 
 -11   3   7     3654.68     3790.05     60.20 o 
 -10   3   7        1.86       44.46     16.44 o 
  -9   3   7     5892.64     6192.19     87.13 o 
  -8   3   7      264.13      188.52     16.53 o 
  -7   3   7     1486.76     1337.67     38.57 o 
  -6   3   7      443.18      414.60     19.73 o 
  -5   3   7    11025.38    11806.00    105.08 o 
  -4   3   7        1.92       -7.56      6.44 o 
  -3   3   7        9.46       -7.23      9.27 o 
  -2   3   7      581.39      407.21     22.55 o 
  -1   3   7    14749.80    14422.82    121.47 o 
   0   3   7       47.74       29.51      7.09 o 
   1   3   7     8090.34     9397.88     82.92 o 
   2   3   7      451.59      579.01     14.13 o 
   3   3   7     6461.04     6539.35     69.40 o 
   4   3   7      292.32      328.61     15.81 o 
   5   3   7    16865.34    16938.54    157.68 o 
   6   3   7      176.36      129.54     12.43 o 
   7   3   7       64.75       16.24     10.62 o 
   8   3   7      824.44      991.09     29.55 o 
   9   3   7     3933.27     4632.16     73.91 o 
  10   3   7      223.16      183.25     20.58 o 
  11   3   7      128.83      111.45     18.88 o 
  12   3   7       11.68      -14.74     16.72 o 
  13   3   7      590.81      548.32     38.32 o 
  14   3   7      136.93      115.65     27.76 o 
  15   3   7      318.97      299.23     34.86 o 
  16   3   7        1.25      -30.06     29.40 o 
 -17   4   7       54.23       34.94     24.51 o 
 -16   4   7       30.99       39.99     23.91 o 
 -15   4   7       42.85       58.27     19.29 o 
 -14   4   7      643.09      675.24     37.21 o 
 -13   4   7      983.46     1091.54     42.16 o 
 -12   4   7     2420.98     2694.31     79.08 o 
 -11   4   7      436.90      403.50     26.90 o 
 -10   4   7     1073.42     1280.42     44.16 o 
  -9   4   7      503.62      499.44     26.76 o 
  -8   4   7     3537.74     3865.63     56.78 o 
  -7   4   7     1650.07     2092.70     39.74 o 
  -6   4   7     1051.47      996.39     38.20 o 
  -5   4   7      205.82      172.26     10.12 o 
  -4   4   7     5118.43     5078.14     53.29 o 
  -3   4   7      510.76      497.13     25.10 o 
  -2   4   7     8036.97     9044.14    156.11 o 
  -1   4   7        3.34        5.17     12.58 o 
   0   4   7      584.76      457.60     14.74 o 
   1   4   7    14439.23    14490.37    121.41 o 
   2   4   7     6516.47     7266.73     89.78 o 
   3   4   7     2991.50     3419.64     53.92 o 
   4   4   7     1878.75     1699.44     41.21 o 
   5   4   7     1544.67     1502.24     38.17 o 
   6   4   7     2987.70     2600.07     50.26 o 
   7   4   7     4180.61     3957.62     64.96 o 
   8   4   7     1836.89     1826.67     44.99 o 
   9   4   7      204.97      165.34     19.93 o 
  10   4   7      118.32       53.73     17.47 o 
  11   4   7      548.15      489.41     41.96 o 
  12   4   7     1337.92     1512.29     52.22 o 
  13   4   7      271.35      250.87     26.35 o 
  14   4   7       66.73       46.83     24.71 o 
  15   4   7       93.39      130.63     39.29 o 
  16   4   7      207.63      181.74     31.63 o 
 -17   5   7        4.79       13.56     23.24 o 
 -16   5   7      265.46      259.71     28.82 o 
 -15   5   7        7.04       -3.74     20.33 o 
 -14   5   7      696.23      744.77     59.94 o 
 -13   5   7        0.05       -4.59     16.92 o 
 -12   5   7      166.41      137.62     20.11 o 
 -11   5   7       11.41      -21.14     14.09 o 
 -10   5   7     1793.74     1840.10     43.43 o 
  -9   5   7       69.06      109.10     17.01 o 
  -8   5   7     1095.90      940.17     31.71 o 
  -7   5   7     2370.57     2686.15     46.47 o 
  -6   5   7     6359.52     5758.90     71.01 o 
  -5   5   7     4359.58     4307.75     57.44 o 
  -4   5   7     2969.38     2767.55     35.71 o 
  -3   5   7        8.70       -8.73      7.34 o 
  -2   5   7     5977.52     5659.65     57.55 o 
  -1   5   7     2028.99     1856.96     35.04 o 
   0   5   7    10029.95     9509.27     85.73 o 
   1   5   7     3736.08     3541.47     44.27 o 
   2   5   7      828.71     1090.68     21.95 o 
   3   5   7     4537.48     4796.67     70.34 o 
   4   5   7     6596.87     6637.23    101.36 o 
   5   5   7       70.74       74.85     14.45 o 
   6   5   7     1550.63     1719.85     55.26 o 
   7   5   7      129.60      126.64     17.43 o 
   8   5   7     3803.24     3806.38     67.00 o 
   9   5   7      189.37      210.61     23.40 o 
  10   5   7     1750.99     1621.32     46.47 o 
  11   5   7        4.81       21.34     18.51 o 
  12   5   7       76.52       85.96     21.47 o 
  13   5   7       22.35       48.04     25.34 o 
  14   5   7     1244.73     1428.36     49.99 o 
  15   5   7      104.00      109.83     24.57 o 
  16   5   7       61.48       17.96     64.22 o 
 -16   6   7        9.38       27.42     22.29 o 
 -15   6   7       17.53       -4.55     18.05 o 
 -14   6   7        0.35      -14.23     17.30 o 
 -13   6   7      836.18      946.76     36.92 o 
 -12   6   7        2.61      -22.50     15.00 o 
 -11   6   7      170.85      152.02     19.35 o 
 -10   6   7       33.01      -20.87     13.91 o 
  -9   6   7     2847.38     2931.85     51.73 o 
  -8   6   7        8.51       18.91     14.42 o 
  -7   6   7     4495.97     4989.18     67.38 o 
  -6   6   7      396.15      583.32     24.64 o 
  -5   6   7      564.35      447.68     20.73 o 
  -4   6   7      717.30      785.48     18.52 o 
  -3   6   7     6020.26     5923.56     69.14 o 
  -2   6   7       22.07       12.32      7.85 o 
  -1   6   7     1836.69     1348.64     27.97 o 
   0   6   7      475.37      364.30     15.19 o 
   1   6   7     4851.79     5063.07     51.81 o 
   2   6   7       54.78       56.53      9.23 o 
   3   6   7     3195.82     3143.99     54.95 o 
   4   6   7      158.97      146.62     16.02 o 
   5   6   7     1337.45     1321.29     50.00 o 
   6   6   7      239.24      264.56     20.72 o 
   7   6   7     4150.90     4224.84     78.17 o 
   8   6   7       56.09       65.86     17.82 o 
   9   6   7       10.38       -5.51     16.01 o 
  10   6   7      406.54      465.04     34.18 o 
  11   6   7     2236.97     2349.24     70.63 o 
  12   6   7      204.90      286.78     31.29 o 
  13   6   7     1059.92     1157.98     46.69 o 
  14   6   7        9.44       44.84     23.01 o 
  15   6   7       32.53       80.85     29.78 o 
 -16   7   7       84.58       75.93     22.55 o 
 -15   7   7      178.47      164.52     23.79 o 
 -14   7   7      214.59      226.11     24.86 o 
 -13   7   7       24.58      -18.98     18.00 o 
 -12   7   7      149.93      150.09     28.37 o 
 -11   7   7      393.01      409.21     25.99 o 
 -10   7   7      493.56      495.42     26.53 o 
  -9   7   7        5.43      -21.00     14.00 o 
  -8   7   7      216.03      215.56     19.56 o 
  -7   7   7     1513.64     1710.73     54.85 o 
  -6   7   7     1122.58     1143.09     36.41 o 
  -5   7   7     2837.40     3337.07     55.96 o 
  -4   7   7      652.19      752.12     26.70 o 
  -3   7   7      187.62      168.92     11.03 o 
  -2   7   7     1334.25     1255.42     24.23 o 
  -1   7   7     2579.05     2912.58     42.34 o 
   0   7   7     2497.14     2315.15     43.93 o 
   1   7   7     1260.90     1655.30     36.57 o 
   2   7   7      113.78      108.57     13.85 o 
   3   7   7     1347.64     1480.34     38.75 o 
   4   7   7     2975.83     3056.19     56.93 o 
   5   7   7     1651.55     1632.73     51.12 o 
   6   7   7      818.89      691.27     36.40 o 
   7   7   7     1362.24     1418.08     50.29 o 
   8   7   7      499.73      466.34     32.88 o 
   9   7   7     1819.15     2028.42     60.98 o 
  10   7   7      872.23      900.45     40.01 o 
  11   7   7      133.82      133.14     24.33 o 
  12   7   7        5.85       11.42     19.87 o 
  13   7   7      620.54      765.86     50.32 o 
  14   7   7      263.30      290.82     35.76 o 
  15   7   7      380.64      373.97     39.13 o 
 -16   8   7      162.37      155.80     25.70 o 
 -15   8   7       99.65      109.06     23.24 o 
 -14   8   7      303.14      304.59     27.29 o 
 -13   8   7      282.15      264.93     25.10 o 
 -12   8   7     1353.93     1634.83     45.55 o 
 -11   8   7      182.08      223.18     22.59 o 
 -10   8   7       50.87      -10.36     16.38 o 
  -9   8   7        1.61      -15.46     14.86 o 
  -8   8   7     1577.19     1427.41     37.64 o 
  -7   8   7      194.53      218.49     19.58 o 
  -6   8   7      782.15      522.78     24.61 o 
  -5   8   7      275.27      188.34     17.73 o 
  -4   8   7     1940.46     2078.05     40.29 o 
  -3   8   7       12.41       -8.01     13.62 o 
  -2   8   7     2691.57     3012.33     44.55 o 
  -1   8   7      145.33       49.99      9.86 o 
   0   8   7      775.19      483.10     31.71 o 
   1   8   7      166.64      136.96     13.32 o 
   2   8   7     1957.18     1845.69     43.12 o 
   3   8   7      705.07      583.45     28.21 o 
   4   8   7        1.31      -14.02     13.80 o 
   5   8   7        1.20        4.21     14.96 o 
   6   8   7     3637.74     3677.63     67.23 o 
   7   8   7      818.31      840.64     37.62 o 
   8   8   7     1139.08     1130.96     42.41 o 
   9   8   7      432.58      369.79     27.93 o 
  10   8   7      635.02      670.36     35.43 o 
  11   8   7        1.25       -0.64     19.17 o 
  12   8   7      965.23     1123.50     45.66 o 
  13   8   7        3.92       11.16     26.48 o 
  14   8   7        0.77      -30.24     24.79 o 
  15   8   7        0.37       26.86     29.65 o 
 -15   9   7      450.47      443.93     38.71 o 
 -14   9   7       16.10       32.40     20.81 o 
 -13   9   7       44.63       31.11     20.55 o 
 -12   9   7       66.42       85.48     21.34 o 
 -11   9   7      798.61      889.57     40.44 o 
 -10   9   7      121.66      129.99     20.46 o 
  -9   9   7     2732.14     2816.91     54.38 o 
  -8   9   7       50.43       57.01     22.27 o 
  -7   9   7        0.76      -20.99     14.00 o 
  -6   9   7      488.90      383.36     26.36 o 
  -5   9   7      647.82      716.30     41.72 o 
  -4   9   7       83.33       40.91     14.66 o 
  -3   9   7        7.39       15.71     12.98 o 
  -2   9   7      745.22      740.60     27.04 o 
  -1   9   7     1759.24     1735.50     35.43 o 
   0   9   7      147.83      120.15     14.30 o 
   1   9   7       64.08       65.31     15.82 o 
   2   9   7      104.90      113.71     17.78 o 
   3   9   7     2596.52     2450.82     51.92 o 
   4   9   7      377.15      280.49     22.98 o 
   5   9   7     2340.22     2388.86     53.87 o 
   6   9   7       33.60       43.99     17.54 o 
   7   9   7      122.41      111.42     19.97 o 
   8   9   7      350.20      353.29     27.63 o 
   9   9   7      428.80      327.59     27.34 o 
  10   9   7      204.46      231.63     25.81 o 
  11   9   7       97.63       95.68     22.79 o 
  12   9   7        0.42        2.19     26.35 o 
  13   9   7      137.87      121.43     30.22 o 
  14   9   7       24.84       44.72     29.39 o 
 -14  10   7       12.62        6.76     23.77 o 
 -13  10   7      615.73      633.23     39.37 o 
 -12  10   7      230.16      283.26     35.13 o 
 -11  10   7      220.25      207.94     27.17 o 
 -10  10   7       25.25        7.64     20.87 o 
  -9  10   7      518.98      522.62     32.65 o 
  -8  10   7      362.55      287.48     27.10 o 
  -7  10   7      577.75      621.52     40.00 o 
  -6  10   7      251.99      294.32     22.35 o 
  -5  10   7        2.52      -17.42     14.53 o 
  -4  10   7      380.45      282.44     20.66 o 
  -3  10   7      246.52      184.27     18.18 o 
  -2  10   7      612.07      442.82     27.10 o 
  -1  10   7       22.11       47.73     13.15 o 
   0  10   7        5.36      -13.00     12.03 o 
   1  10   7     2965.31     3518.63     64.08 o 
   2  10   7      394.26      357.53     25.06 o 
   3  10   7     2459.97     2615.57     56.07 o 
   4  10   7        0.54      -23.15     15.43 o 
   5  10   7      221.48      256.87     25.86 o 
   6  10   7      355.53      372.39     27.73 o 
   7  10   7     1245.17     1316.77     45.46 o 
   8  10   7      144.25      106.44     21.83 o 
   9  10   7       87.08       63.88     20.98 o 
  10  10   7      123.88      108.69     22.78 o 
  11  10   7      324.47      294.93     35.76 o 
  12  10   7      312.79      315.07     37.61 o 
  13  10   7       74.25       23.46     28.68 o 
 -13  11   7       44.35       20.69     21.09 o 
 -12  11   7       40.63       -5.11     19.48 o 
 -11  11   7       22.58      -19.96     20.06 o 
 -10  11   7      317.88      317.75     26.62 o 
  -9  11   7       32.79      -25.54     17.03 o 
  -8  11   7       11.39      -25.20     16.80 o 
  -7  11   7       22.18      -14.98     16.53 o 
  -6  11   7      627.50      635.07     29.83 o 
  -5  11   7      183.76      101.73     18.60 o 
  -4  11   7      604.47      604.38     28.39 o 
  -3  11   7      205.93      199.19     22.82 o 
  -2  11   7      419.74      395.39     27.27 o 
  -1  11   7       33.36        9.90     17.40 o 
   0  11   7     1121.09     1218.95     54.01 o 
   1  11   7      216.21      198.13     21.57 o 
   2  11   7        4.99       -6.33     16.30 o 
   3  11   7      732.36      699.52     34.53 o 
   4  11   7      953.07      921.29     53.99 o 
   5  11   7      296.34      286.31     25.70 o 
   6  11   7      171.69      106.92     21.29 o 
   7  11   7       17.75       26.59     19.31 o 
   8  11   7     1059.74     1326.70     47.82 o 
   9  11   7       10.83       24.39     20.49 o 
  10  11   7      521.93      614.76     63.49 o 
  11  11   7        4.72        3.70     25.80 o 
  12  11   7       21.36       45.14     27.94 o 
 -12  12   7       16.38      -29.05     19.37 o 
 -11  12   7       36.62      -18.89     19.99 o 
 -10  12   7       30.05      -25.94     18.76 o 
  -9  12   7      273.27      271.66     34.66 o 
  -8  12   7      312.23      255.20     24.85 o 
  -7  12   7      474.89      561.76     38.69 o 
  -6  12   7       35.78       17.38     19.91 o 
  -5  12   7      133.22      111.36     23.02 o 
  -4  12   7     1969.92     2111.64     55.79 o 
  -3  12   7     1030.76     1186.60     44.65 o 
  -2  12   7     1356.14     1528.09     53.24 o 
  -1  12   7      495.34      468.68     36.07 o 
   0  12   7       68.45       17.11     31.36 o 
   1  12   7      531.29      508.68     33.50 o 
   2  12   7      533.32      442.88     29.08 o 
   3  12   7      280.42      278.74     25.40 o 
   4  12   7       55.51       53.93     19.24 o 
   5  12   7      218.75      161.95     23.11 o 
   6  12   7      193.64      168.57     23.75 o 
   7  12   7      530.56      452.88     31.96 o 
   8  12   7      157.45      162.45     24.75 o 
   9  12   7        3.49       20.60     25.71 o 
  10  12   7       18.98       18.30     26.65 o 
  11  12   7      388.58      420.16     41.71 o 
 -11  13   7      114.08       56.21     22.68 o 
 -10  13   7       66.58       17.34     20.67 o 
  -9  13   7       27.91       15.45     20.27 o 
  -8  13   7       59.83       72.11     21.43 o 
  -7  13   7      506.45      489.82     34.28 o 
  -6  13   7       54.85       83.45     23.88 o 
  -5  13   7      967.13     1255.65     47.92 o 
  -4  13   7       22.88       62.78     22.44 o 
  -3  13   7       34.38       40.24     28.35 o 
  -2  13   7       76.58      113.75     28.05 o 
  -1  13   7      605.69      541.07     40.16 o 
   0  13   7      174.69      147.04     28.13 o 
   1  13   7      513.32      478.92     39.19 o 
   2  13   7       54.26       16.56     18.28 o 
   3  13   7      135.01      147.13     22.54 o 
   4  13   7      191.01      161.24     23.08 o 
   5  13   7      169.53      159.86     23.66 o 
   6  13   7       72.71       10.91     22.10 o 
   7  13   7       20.57       20.32     19.98 o 
   8  13   7       52.07       39.75     27.02 o 
   9  13   7      350.93      357.37     38.74 o 
  10  13   7       51.72       64.32     30.46 o 
 -10  14   7        4.93      -34.22     22.81 o 
  -9  14   7       94.08       71.43     26.32 o 
  -8  14   7      390.98      432.69     35.21 o 
  -7  14   7       20.20       -8.24     22.18 o 
  -6  14   7      229.10      196.52     28.21 o 
  -5  14   7       72.44       40.19     23.16 o 
  -4  14   7      339.92      383.97     33.00 o 
  -3  14   7      292.06      335.07     35.99 o 
  -2  14   7      358.89      426.37     38.99 o 
  -1  14   7      214.48      187.89     31.43 o 
   0  14   7      104.91       72.35     27.30 o 
   1  14   7        2.62        5.56     24.94 o 
   2  14   7      724.14      804.40     54.12 o 
   3  14   7       29.29       65.50     27.66 o 
   4  14   7      277.77      245.59     26.91 o 
   5  14   7       36.22       42.85     22.10 o 
   6  14   7      395.98      395.26     32.23 o 
   7  14   7        1.91       -8.42     26.71 o 
   8  14   7      343.40      330.15     38.32 o 
   9  14   7       34.80       75.67     31.36 o 
  -8  15   7        7.76      -30.62     24.92 o 
  -7  15   7        3.62      -27.91     22.73 o 
  -6  15   7      181.06      129.34     30.61 o 
  -5  15   7       61.57       33.10     42.05 o 
  -4  15   7       86.29       40.31     33.25 o 
  -3  15   7        0.86      -36.05     25.12 o 
  -2  15   7       72.72       10.55     26.60 o 
  -1  15   7      324.87      354.96     37.70 o 
   0  15   7      319.51      352.70     37.81 o 
   1  15   7       96.74       51.26     28.27 o 
   2  15   7        0.00      -24.16     25.03 o 
   3  15   7      335.70      368.03     38.88 o 
   4  15   7      212.56      228.73     34.79 o 
   5  15   7      405.79      425.10     33.78 o 
   6  15   7      130.57      176.09     33.64 o 
   7  15   7       16.20        7.00     27.63 o 
  -5  16   7        3.33      -39.84     26.56 o 
  -4  16   7       83.84       38.34     30.79 o 
  -3  16   7      243.94      237.95     37.05 o 
  -2  16   7      107.52      131.80     32.23 o 
  -1  16   7       67.59       62.73     30.61 o 
   0  16   7        8.25       17.71     27.27 o 
   1  16   7      386.67      426.01     42.17 o 
   2  16   7        0.83       13.76     27.99 o 
   3  16   7      386.78      438.22     42.39 o 
   4  16   7       13.74       24.29     39.87 o 
 -16   0   8        2.99      -28.48     28.82 o 
 -14   0   8     1210.66     1209.44     99.33 o 
 -12   0   8        2.11      -35.23     23.49 o 
 -10   0   8     3794.85     3877.41     73.73 o 
  -8   0   8     2110.79     2539.82     55.75 o 
  -6   0   8     3129.55     3488.32     63.76 o 
  -4   0   8    16196.29    17331.87    207.79 o 
  -2   0   8     1657.70     2250.20     44.49 o 
   0   0   8    17866.82    17817.77    208.49 o 
   2   0   8     3017.49     3735.07    150.16 o 
   4   0   8     1599.94     1694.57     45.39 o 
   6   0   8     2387.76     1790.58     54.74 o 
   8   0   8      120.14      104.41     16.31 o 
  10   0   8     2895.83     3275.09     86.27 o 
  12   0   8     1116.65     1191.20     62.11 o 
  14   0   8      194.23      230.69     53.64 o 
  16   0   8      338.79      300.70     63.74 o 
 -17   1   8      264.02      270.96     31.40 o 
 -16   1   8       68.38       58.97     24.64 o 
 -15   1   8      251.00      183.50     27.20 o 
 -14   1   8        0.56        3.75     20.61 o 
 -13   1   8      367.26      371.57     29.16 o 
 -12   1   8      346.44      338.67     22.59 o 
 -11   1   8     3057.07     3087.00     54.01 o 
 -10   1   8       62.24       42.77     14.62 o 
  -9   1   8      187.41      192.68     14.83 o 
  -8   1   8     1405.92     1246.77     34.08 o 
  -7   1   8     8340.79     8122.44     81.50 o 
  -6   1   8     2764.53     3124.48     41.70 o 
  -5   1   8     2903.44     3128.86     40.99 o 
  -4   1   8       39.62        2.92     10.55 o 
  -3   1   8      492.10      354.80     14.16 o 
  -2   1   8    10275.05     9082.70     83.42 o 
  -1   1   8     4833.55     6036.13     60.08 o 
   0   1   8    11231.29    11023.43    106.81 o 
   1   1   8       34.76       12.27      7.06 o 
   2   1   8      209.89      124.66      9.21 o 
   3   1   8     2286.09     2004.19     28.25 o 
   4   1   8      195.10      278.03     11.95 o 
   5   1   8     2280.98     2576.54     34.14 o 
   6   1   8      582.04      566.27     22.65 o 
   7   1   8     2108.85     2010.58     31.99 o 
   8   1   8      989.94      905.81     28.72 o 
   9   1   8      971.29     1171.85     32.64 o 
  10   1   8       24.33      -14.63     18.90 o 
  11   1   8        7.17      -21.98     14.65 o 
  12   1   8      765.64      765.85     42.98 o 
  13   1   8      946.13     1013.02     50.89 o 
  14   1   8      357.41      282.31     39.39 o 
  15   1   8       56.61       69.92     32.47 o 
  16   1   8        0.11        6.79     30.92 o 
 -17   2   8       14.88        3.91     24.17 o 
 -16   2   8       66.91       75.29     25.38 o 
 -15   2   8      742.53      696.71     39.68 o 
 -14   2   8      635.45      666.88     37.60 o 
 -13   2   8      961.48      962.97     35.44 o 
 -12   2   8       51.26      120.12     18.25 o 
 -11   2   8      281.43      232.24     20.00 o 
 -10   2   8      121.71       90.26     16.17 o 
  -9   2   8     4797.11     4217.17     61.40 o 
  -8   2   8     1978.12     2122.29     35.76 o 
  -7   2   8       30.94       23.59     11.33 o 
  -6   2   8       76.96       46.61     12.02 o 
  -5   2   8     5349.73     4624.90     52.29 o 
  -4   2   8     2515.61     2367.27     33.86 o 
  -3   2   8     4956.80     5258.99     55.54 o 
  -2   2   8      470.26      361.04     15.83 o 
  -1   2   8      674.38      555.69     18.85 o 
   0   2   8     6454.58     5377.81     54.61 o 
   1   2   8     5703.81     4745.99     49.17 o 
   2   2   8     7531.69     7687.05     71.38 o 
   3   2   8      414.39      384.00     13.52 o 
   4   2   8      107.24      130.00     12.16 o 
   5   2   8     8039.04     8668.88     80.62 o 
   6   2   8     2062.84     1808.56     38.42 o 
   7   2   8     3195.66     3764.18     52.41 o 
   8   2   8     1151.17      955.08     29.60 o 
   9   2   8     1480.57     1369.06     35.17 o 
  10   2   8      196.10      169.17     20.45 o 
  11   2   8      370.31      313.43     24.79 o 
  12   2   8        1.73      -28.92     19.28 o 
  13   2   8       93.55       62.43     23.83 o 
  14   2   8       39.18       15.68     24.19 o 
  15   2   8      323.92      364.08     36.87 o 
  16   2   8        6.71      -50.69     33.79 o 
 -17   3   8        0.32      -23.77     22.94 o 
 -16   3   8      678.76      768.31     81.74 o 
 -15   3   8        0.21       63.90     23.84 o 
 -14   3   8        8.21       29.59     18.38 o 
 -13   3   8        0.01       49.11     18.11 o 
 -12   3   8     4170.04     4375.46     68.76 o 
 -11   3   8        6.82       11.18     15.20 o 
 -10   3   8     1861.76     1963.80     43.18 o 
  -9   3   8      624.25      592.96     26.00 o 
  -8   3   8      812.11      773.86     28.22 o 
  -7   3   8        2.06      -12.72      8.48 o 
  -6   3   8     4233.91     4671.87     53.37 o 
  -5   3   8      320.97      347.92     15.08 o 
  -4   3   8        8.50      -10.57      7.04 o 
  -3   3   8      910.64      895.68     20.57 o 
  -2   3   8     8255.93     7492.16     79.53 o 
  -1   3   8      542.92      446.27     15.32 o 
   0   3   8     1246.13     1441.71     25.95 o 
   1   3   8      929.99      923.48     21.98 o 
   2   3   8     7449.90     8218.73     75.41 o 
   3   3   8      104.13       55.49      8.47 o 
   4   3   8     4919.78     5049.03     59.58 o 
   5   3   8      130.90      127.81     11.89 o 
   6   3   8       42.45       33.09     10.75 o 
   7   3   8       52.97       49.29     14.94 o 
   8   3   8     1961.91     1752.39     44.17 o 
   9   3   8      395.82      377.75     24.98 o 
  10   3   8      672.40      574.75     29.68 o 
  11   3   8        0.06      -22.03     14.69 o 
  12   3   8      446.70      446.08     29.85 o 
  13   3   8       33.26       49.83     24.46 o 
  14   3   8      391.73      408.70     38.28 o 
  15   3   8        0.70      -33.03     24.46 o 
  16   3   8       83.12       54.59     34.68 o 
 -17   4   8       36.71       25.08     27.80 o 
 -16   4   8       96.03      110.35     26.38 o 
 -15   4   8      406.52      355.57     27.85 o 
 -14   4   8      658.27      618.50     32.10 o 
 -13   4   8     1092.99     1178.96     39.25 o 
 -12   4   8       39.90       64.50     18.18 o 
 -11   4   8       10.07      -22.64     15.10 o 
 -10   4   8      431.72      408.94     23.96 o 
  -9   4   8     4278.41     4460.89     64.94 o 
  -8   4   8     1035.62     1347.06     35.38 o 
  -7   4   8      765.23      715.39     33.49 o 
  -6   4   8      118.63      166.73     15.54 o 
  -5   4   8     3668.35     3579.52     43.77 o 
  -4   4   8      728.32      935.91     24.43 o 
  -3   4   8     4919.58     5388.09     56.99 o 
  -2   4   8     2457.41     2537.41     40.53 o 
  -1   4   8       75.95      134.90     10.02 o 
   0   4   8     8061.31     8003.97     74.95 o 
   1   4   8     2779.71     2754.16     33.88 o 
   2   4   8      567.22      786.82     15.78 o 
   3   4   8     1595.86     1489.66     36.13 o 
   4   4   8     4471.61     4299.26     83.95 o 
   5   4   8     1229.33     1289.30     48.87 o 
   6   4   8     2597.16     2465.73     52.60 o 
   7   4   8     1603.21     1873.81     46.06 o 
   8   4   8      118.70       82.34     20.13 o 
   9   4   8       65.08       26.43     15.85 o 
  10   4   8      411.07      408.29     52.77 o 
  11   4   8      365.70      266.64     28.80 o 
  12   4   8       82.93       24.46     19.64 o 
  13   4   8        1.44       -7.74     19.51 o 
  14   4   8      179.56      183.08     31.00 o 
  15   4   8      226.30      260.48     45.15 o 
  16   4   8       65.71       35.22     33.64 o 
 -17   5   8      126.62      129.79     41.54 o 
 -16   5   8       52.05       41.93     21.20 o 
 -15   5   8      299.75      231.24     25.27 o 
 -14   5   8        5.55       -1.87     18.33 o 
 -13   5   8      139.68       99.63     22.63 o 
 -12   5   8      117.36       84.06     28.10 o 
 -11   5   8      716.02      746.45     35.70 o 
 -10   5   8        1.43      -22.62     15.08 o 
  -9   5   8       40.00       27.99     20.41 o 
  -8   5   8      750.48      631.53     32.83 o 
  -7   5   8     3845.61     3466.36     62.04 o 
  -6   5   8     6274.12     5558.84     79.95 o 
  -5   5   8      110.11      116.22     14.01 o 
  -4   5   8      530.66      515.88     21.83 o 
  -3   5   8     3950.47     3716.77     50.13 o 
  -2   5   8     1861.21     1997.63     33.84 o 
  -1   5   8     6402.51     6807.94     67.18 o 
   0   5   8     8261.88     8343.41     78.20 o 
   1   5   8     1167.92      941.78     18.82 o 
   2   5   8      932.65     1067.24     41.77 o 
   3   5   8     8257.26     7765.88     99.11 o 
   4   5   8       10.76        8.23     12.65 o 
   5   5   8      815.38      859.32     33.29 o 
   6   5   8      132.24       72.42     16.63 o 
   7   5   8     3394.02     3392.74     62.69 o 
   8   5   8        6.86       -0.01     15.43 o 
   9   5   8     2832.63     2853.54     67.57 o 
  10   5   8       26.89       37.98     18.25 o 
  11   5   8      384.18      367.97     33.86 o 
  12   5   8      148.59      141.42     23.91 o 
  13   5   8     1287.46     1538.88     51.86 o 
  14   5   8      116.28      115.46     61.95 o 
  15   5   8      111.29      113.77     29.72 o 
 -16   6   8       29.54      -10.33     19.90 o 
 -15   6   8       29.87      -24.08     19.49 o 
 -14   6   8      407.03      407.21     31.64 o 
 -13   6   8        7.85      -27.25     18.16 o 
 -12   6   8       22.30      -25.24     16.83 o 
 -11   6   8      315.98      335.68     24.50 o 
 -10   6   8      472.48      381.78     24.42 o 
  -9   6   8        0.37       -2.71     14.67 o 
  -8   6   8     1883.70     2252.20     48.91 o 
  -7   6   8     2116.51     2084.63     43.47 o 
  -6   6   8      685.40      733.98     28.16 o 
  -5   6   8     1537.74     1313.29     32.05 o 
  -4   6   8     4921.13     4949.06     72.61 o 
  -3   6   8       40.22       17.65      8.38 o 
  -2   6   8      499.32      474.47     16.96 o 
  -1   6   8     2027.01     1925.03     32.73 o 
   0   6   8     5417.13     4920.53     53.04 o 
   1   6   8      382.85      353.19     19.32 o 
   2   6   8     2621.02     3107.06     55.08 o 
   3   6   8      156.93      153.92     18.46 o 
   4   6   8     1484.97     1401.14     38.76 o 
   5   6   8      507.73      493.10     26.26 o 
   6   6   8     3416.34     3327.19     62.68 o 
   7   6   8        2.69      -22.09     18.83 o 
   8   6   8       35.25       15.87     16.73 o 
   9   6   8      611.18      740.49     36.09 o 
  10   6   8     2444.20     2582.83     59.75 o 
  11   6   8      172.96      199.48     24.57 o 
  12   6   8      908.92     1084.74     72.79 o 
  13   6   8       12.01       25.90     24.84 o 
  14   6   8      143.02      140.86     25.94 o 
  15   6   8       58.74       43.24     27.59 o 
 -16   7   8       93.63       51.51     25.19 o 
 -15   7   8       69.17       38.11     27.16 o 
 -14   7   8        5.71        2.63     19.05 o 
 -13   7   8      142.00      118.55     22.29 o 
 -12   7   8      159.59      145.86     21.83 o 
 -11   7   8      735.37      721.39     32.46 o 
 -10   7   8        0.51      -29.91     19.94 o 
  -9   7   8       39.67       19.26     15.72 o 
  -8   7   8     1509.34     1599.21     39.89 o 
  -7   7   8     2223.52     2266.95     46.15 o 
  -6   7   8     1207.65     1331.71     41.64 o 
  -5   7   8      450.14      538.77     23.94 o 
  -4   7   8      242.01      215.94     16.88 o 
  -3   7   8      780.92      781.12     22.82 o 
  -2   7   8     2731.47     2353.03     46.60 o 
  -1   7   8     2440.33     2531.71     46.54 o 
   0   7   8      199.90      119.19     12.61 o 
   1   7   8      147.60      167.59     13.45 o 
   2   7   8     1361.52     1771.83     42.48 o 
   3   7   8     2042.59     1908.03     45.19 o 
   4   7   8      508.16      448.62     25.42 o 
   5   7   8      468.46      370.02     25.96 o 
   6   7   8     1641.10     1657.60     45.53 o 
   7   7   8      958.05      919.75     37.82 o 
   8   7   8     1610.32     1669.08     48.70 o 
   9   7   8      622.90      500.07     35.60 o 
  10   7   8       17.91       34.80     24.65 o 
  11   7   8        7.86      -16.14     17.72 o 
  12   7   8      655.00      597.90     36.20 o 
  13   7   8      322.89      356.45     31.11 o 
  14   7   8      354.49      371.25     32.40 o 
  15   7   8       80.42      104.06     32.00 o 
 -15   8   8       95.92       60.77     22.22 o 
 -14   8   8      214.87      201.95     31.57 o 
 -13   8   8      289.67      305.20     26.72 o 
 -12   8   8      351.19      314.56     26.76 o 
 -11   8   8        3.31       -5.73     17.78 o 
 -10   8   8       15.72      -22.76     15.18 o 
  -9   8   8      692.97      596.49     34.82 o 
  -8   8   8      131.28      147.97     19.54 o 
  -7   8   8      258.55      260.87     20.84 o 
  -6   8   8      504.10      484.98     24.32 o 
  -5   8   8     2063.73     1973.01     41.43 o 
  -4   8   8       13.97       -8.52     12.19 o 
  -3   8   8      828.63      865.07     27.73 o 
  -2   8   8       12.66        7.71     13.40 o 
  -1   8   8     1419.25     1378.73     48.79 o 
   0   8   8      467.31      441.74     28.71 o 
   1   8   8     4922.35     5127.83     77.22 o 
   2   8   8      760.65      734.50     42.41 o 
   3   8   8      333.23      251.07     26.01 o 
   4   8   8      200.31      196.04     27.05 o 
   5   8   8     4533.17     4575.98     89.10 o 
   6   8   8      682.97      677.26     39.58 o 
   7   8   8     2155.90     2355.57     62.59 o 
   8   8   8      641.42      585.05     32.91 o 
   9   8   8      586.77      639.42     34.71 o 
  10   8   8        4.50       25.84     19.83 o 
  11   8   8     1031.30     1183.44     46.59 o 
  12   8   8       17.68       27.88     21.51 o 
  13   8   8        0.06      -24.55     20.41 o 
  14   8   8        2.18      -22.98     27.65 o 
 -15   9   8       14.17      -19.05     21.25 o 
 -14   9   8        2.75       17.40     21.32 o 
 -13   9   8       76.66       83.16     22.36 o 
 -12   9   8      865.59      947.02     39.95 o 
 -11   9   8       96.81       95.29     20.92 o 
 -10   9   8     1016.09     1072.89     38.88 o 
  -9   9   8       74.30       48.22     18.21 o 
  -8   9   8        2.17      -23.27     15.52 o 
  -7   9   8      312.46      216.12     21.01 o 
  -6   9   8     1066.73     1144.06     45.66 o 
  -5   9   8       29.57      -15.31     13.09 o 
  -4   9   8      196.45      179.49     20.54 o 
  -3   9   8      506.95      573.40     25.71 o 
  -2   9   8     1405.70     1308.77     49.16 o 
  -1   9   8      133.23      232.53     16.77 o 
   0   9   8       85.95      121.72     16.96 o 
   1   9   8      696.09      433.80     25.38 o 
   2   9   8     2726.42     2950.09     79.12 o 
   3   9   8      177.34      101.54     20.24 o 
   4   9   8     2542.53     2685.21     58.26 o 
   5   9   8       26.74       42.75     18.11 o 
   6   9   8       59.40       13.36     17.38 o 
   7   9   8       60.57       87.97     20.09 o 
   8   9   8     1065.68     1083.23     52.55 o 
   9   9   8      121.02      158.00     23.60 o 
  10   9   8      188.06      201.63     25.67 o 
  11   9   8       30.11        8.92     20.55 o 
  12   9   8      241.72      239.72     28.16 o 
  13   9   8       37.20       50.81     29.49 o 
 -14  10   8      249.02      256.27     28.31 o 
 -13  10   8      161.61      205.35     26.09 o 
 -12  10   8       77.63       68.88     22.30 o 
 -11  10   8        1.29      -23.00     18.00 o 
 -10  10   8      261.21      263.07     25.40 o 
  -9  10   8      243.34      247.96     23.99 o 
  -8  10   8      474.07      393.23     29.69 o 
  -7  10   8       36.65      -14.47     18.55 o 
  -6  10   8       84.83       52.91     19.81 o 
  -5  10   8      629.98      676.45     30.21 o 
  -4  10   8      333.77      356.48     22.49 o 
  -3  10   8      962.41     1116.00     47.07 o 
  -2  10   8      122.74       59.27     23.92 o 
  -1  10   8      174.22      126.37     22.68 o 
   0  10   8     2384.00     2466.06     53.21 o 
   1  10   8     1445.15     1403.92     46.77 o 
   2  10   8     1228.13     1225.72     41.75 o 
   3  10   8      119.06      122.91     20.09 o 
   4  10   8      361.54      388.40     27.31 o 
   5  10   8      223.61      146.30     21.81 o 
   6  10   8     1439.31     1626.58     61.93 o 
   7  10   8      601.06      474.76     31.30 o 
   8  10   8       21.30        9.62     19.84 o 
   9  10   8       16.56       20.48     20.29 o 
  10  10   8      274.91      267.78     28.26 o 
  11  10   8      355.46      430.10     33.39 o 
  12  10   8      142.09      159.32     44.27 o 
  13  10   8       45.84      -28.75     27.76 o 
 -13  11   8       56.37       55.12     26.56 o 
 -12  11   8       21.99      -11.38     23.07 o 
 -11  11   8      189.50      219.75     28.09 o 
 -10  11   8        1.53      -26.68     17.79 o 
  -9  11   8       17.65      -26.52     17.68 o 
  -8  11   8       99.47       73.23     20.18 o 
  -7  11   8      859.86      828.25     60.32 o 
  -6  11   8      190.61      158.80     21.02 o 
  -5  11   8      173.27      179.46     26.72 o 
  -4  11   8      351.04      325.85     27.00 o 
  -3  11   8      763.16      801.71     61.17 o 
  -2  11   8        1.10        5.45     11.57 o 
  -1  11   8     1480.07     1625.65     96.12 o 
   0  11   8       99.08       75.10     24.55 o 
   1  11   8      543.00      537.70     37.78 o 
   2  11   8      617.19      618.79     46.84 o 
   3  11   8     1579.90     1633.99     68.38 o 
   4  11   8       52.14        7.69     18.44 o 
   5  11   8      135.35       73.77     25.15 o 
   6  11   8        8.83        4.47     18.93 o 
   7  11   8     1076.23     1248.17     69.49 o 
   8  11   8       16.82       36.55     20.36 o 
   9  11   8      690.46      768.00     40.68 o 
  10  11   8        5.29       31.65     22.10 o 
  11  11   8       54.12       45.10     30.16 o 
  12  11   8       12.50        1.90     30.18 o 
 -12  12   8        5.08      -33.20     24.79 o 
 -11  12   8       26.26      -28.28     18.85 o 
 -10  12   8      162.42      206.57     25.78 o 
  -9  12   8      140.99      170.75     23.82 o 
  -8  12   8      325.12      337.57     27.31 o 
  -7  12   8        0.08       -5.16     20.23 o 
  -6  12   8      119.62      132.02     24.70 o 
  -5  12   8      575.66      528.39     34.33 o 
  -4  12   8     1265.55     1363.63     50.01 o 
  -3  12   8      622.46      546.50     33.25 o 
  -2  12   8      337.30      263.05     31.94 o 
  -1  12   8       20.76       14.67     25.99 o 
   0  12   8      447.17      400.74     40.23 o 
   1  12   8       60.28       89.62     26.26 o 
   2  12   8      768.40      719.46     36.18 o 
   3  12   8        0.20      -24.63     16.42 o 
   4  12   8      349.44      313.74     27.07 o 
   5  12   8       35.21       57.73     20.83 o 
   6  12   8      950.27     1083.66     44.74 o 
   7  12   8       10.83       23.37     20.56 o 
   8  12   8        3.00       10.63     20.03 o 
   9  12   8       48.89       55.40     23.12 o 
  10  12   8      513.59      519.27     45.14 o 
  11  12   8       63.64      148.76     37.96 o 
 -11  13   8       32.41       12.51     22.21 o 
 -10  13   8       14.02      -31.10     20.74 o 
  -9  13   8       13.35        9.21     23.51 o 
  -8  13   8      504.71      582.26     38.39 o 
  -7  13   8       59.26       82.50     23.84 o 
  -6  13   8      711.34      752.46     40.57 o 
  -5  13   8       23.06       -2.50     28.31 o 
  -4  13   8       90.28       47.90     23.23 o 
  -3  13   8      189.35      236.60     33.44 o 
  -2  13   8     1036.55     1096.42     54.57 o 
  -1  13   8      416.49      411.45     37.78 o 
   0  13   8      251.77      268.37     33.78 o 
   1  13   8        0.37      -33.76     22.51 o 
   2  13   8      126.76      145.73     45.71 o 
   3  13   8      407.86      404.38     30.03 o 
   4  13   8      290.34      299.32     28.12 o 
   5  13   8      113.88       82.64     22.40 o 
   6  13   8       61.79       54.11     22.11 o 
   7  13   8       47.35       82.54     23.51 o 
   8  13   8      339.30      372.58     39.28 o 
   9  13   8      210.29      250.16     37.03 o 
  10  13   8       35.62       26.54     30.61 o 
  -9  14   8      451.97      405.66     44.22 o 
  -8  14   8       10.49       26.35     36.47 o 
  -7  14   8      114.35      133.41     27.70 o 
  -6  14   8        9.51       11.94     23.02 o 
  -5  14   8      151.35      149.73     31.33 o 
  -4  14   8       97.65       87.32     29.51 o 
  -3  14   8      571.61      619.73     44.61 o 
  -2  14   8      229.36      207.38     33.91 o 
  -1  14   8      141.76      143.78     31.77 o 
   0  14   8       40.40       53.60     40.81 o 
   1  14   8      625.83      721.43     47.41 o 
   2  14   8       15.45       36.42     26.87 o 
   3  14   8       13.78       51.64     26.80 o 
   4  14   8       72.03      103.43     23.65 o 
   5  14   8      290.37      257.21     28.33 o 
   6  14   8       94.92       89.08     24.88 o 
   7  14   8      312.38      376.82     39.94 o 
   8  14   8       47.61       95.79     32.52 o 
  -7  15   8      109.13       95.39     28.47 o 
  -6  15   8      253.25      283.98     37.94 o 
  -5  15   8      100.85       43.84     29.72 o 
  -4  15   8        3.22      -31.09     31.37 o 
  -3  15   8       13.92      -13.43     26.81 o 
  -2  15   8      244.13      258.49     36.99 o 
  -1  15   8      180.89      165.29     32.89 o 
   0  15   8      122.64      103.74     31.46 o 
   1  15   8        4.45      -20.16     25.72 o 
   2  15   8      250.96      251.76     36.24 o 
   3  15   8       96.80       93.37     31.20 o 
   4  15   8      714.54      691.03     48.09 o 
   5  15   8       53.18       75.90     29.59 o 
   6  15   8        9.78      -38.32     25.55 o 
  -4  16   8      190.30      191.23     41.85 o 
  -3  16   8      169.15      212.14     53.10 o 
  -2  16   8       46.30       47.50     30.83 o 
  -1  16   8        1.60       -5.11     29.04 o 
   0  16   8      188.56      215.42     36.92 o 
   1  16   8      117.35      108.49     33.81 o 
   2  16   8      390.32      425.78     43.04 o 
   3  16   8        8.56      -16.61     29.06 o 
 -17   0   9       66.91       78.37     38.22 o 
 -15   0   9      396.64      352.74     70.40 o 
 -13   0   9      362.20      333.05     43.09 o 
 -11   0   9      660.27      661.49     48.03 o 
  -9   0   9     1508.55     1420.47     45.37 o 
  -7   0   9     2183.29     2504.18     55.89 o 
  -5   0   9     8275.61     7279.83    129.65 o 
  -3   0   9      597.81      503.82     25.44 o 
  -1   0   9     5390.42     5491.63     81.08 o 
   1   0   9      915.81     1117.66     60.34 o 
   3   0   9      232.83      333.16     22.78 o 
   5   0   9       68.20       34.83     11.94 o 
   7   0   9      172.83       84.99     28.60 o 
   9   0   9     1539.15     1402.53     85.24 o 
  11   0   9      963.46      929.82     54.45 o 
  13   0   9      296.47      290.00     55.59 o 
  15   0   9      447.73      407.72     68.13 o 
 -17   1   9       30.52       28.69     25.42 o 
 -16   1   9      164.20      211.63     29.24 o 
 -15   1   9       19.04       38.82     23.82 o 
 -14   1   9      144.63       66.20     24.19 o 
 -13   1   9       55.89       11.14     20.98 o 
 -12   1   9      477.94      446.96     31.20 o 
 -11   1   9       35.45        2.85     14.54 o 
 -10   1   9      502.69      500.07     27.10 o 
  -9   1   9      153.14      139.93     14.62 o 
  -8   1   9     2452.85     2338.16     38.98 o 
  -7   1   9     1305.09     1461.30     30.80 o 
  -6   1   9     1999.71     2302.17     36.52 o 
  -5   1   9       67.70       31.44     10.05 o 
  -4   1   9       48.06       82.01     10.59 o 
  -3   1   9     1934.52     1583.76     27.94 o 
  -2   1   9      382.06      586.17     18.51 o 
  -1   1   9     3135.75     3618.50     42.92 o 
   0   1   9       24.61      131.46     10.51 o 
   1   1   9     1224.93     1065.14     38.09 o 
   2   1   9      659.73      608.89     17.43 o 
   3   1   9       47.34       15.07      7.42 o 
   4   1   9        8.02       -2.75      7.43 o 
   5   1   9      267.62      278.10     13.38 o 
   6   1   9     1898.54     2100.43     32.61 o 
   7   1   9      213.67      158.59     14.86 o 
   8   1   9      536.30      700.92     26.63 o 
   9   1   9       37.39        0.53     15.14 o 
  10   1   9      462.60      378.93     30.06 o 
  11   1   9      498.48      459.74     34.23 o 
  12   1   9      708.92      591.96     38.66 o 
  13   1   9      228.18      181.28     36.09 o 
  14   1   9        7.48       26.49     30.27 o 
  15   1   9        8.79        6.17     30.18 o 
  16   1   9      111.66      116.70     38.30 o 
 -17   2   9      103.45      107.60     28.52 o 
 -16   2   9      133.22      168.49     28.82 o 
 -15   2   9      325.99      307.23     32.13 o 
 -14   2   9      624.88      618.18     37.24 o 
 -13   2   9      234.22      249.32     27.46 o 
 -12   2   9      175.91      131.16     20.12 o 
 -11   2   9      489.68      507.84     26.22 o 
 -10   2   9      901.72      951.47     33.12 o 
  -9   2   9      366.24      363.74     23.67 o 
  -8   2   9      780.67      863.76     26.09 o 
  -7   2   9      578.14      530.47     25.89 o 
  -6   2   9     1878.31     1753.00     32.11 o 
  -5   2   9       37.50       -2.44     10.57 o 
  -4   2   9     1067.43     1458.75     27.56 o 
  -3   2   9       21.17       23.38      8.67 o 
  -2   2   9        5.96       -9.19      7.55 o 
  -1   2   9     1262.81     1017.34     24.44 o 
   0   2   9     4753.20     5588.57     57.69 o 
   1   2   9     1933.95     2310.33     31.78 o 
   2   2   9       49.56       24.36      7.77 o 
   3   2   9       73.64       57.14     12.20 o 
   4   2   9     3999.34     4028.24     45.61 o 
   5   2   9      893.32      712.55     24.22 o 
   6   2   9     1138.70     1168.18     29.27 o 
   7   2   9      169.96      138.91     14.80 o 
   8   2   9      694.36      713.81     31.83 o 
   9   2   9       24.67      -21.47     14.59 o 
  10   2   9      208.53      216.22     30.63 o 
  11   2   9        2.86      -27.87     18.58 o 
  12   2   9      102.49       23.87     22.73 o 
  13   2   9       95.88       46.53     24.34 o 
  14   2   9      408.06      446.08     46.79 o 
  15   2   9       32.14      -40.48     27.40 o 
  16   2   9       29.24       27.62     32.32 o 
 -17   3   9      155.87      130.62     28.49 o 
 -16   3   9        1.44       18.13     24.66 o 
 -15   3   9       12.50       18.92     22.70 o 
 -14   3   9        2.78       67.37     23.72 o 
 -13   3   9     1717.07     1793.43     58.53 o 
 -12   3   9       28.87       46.34     17.36 o 
 -11   3   9     1729.28     1852.45     43.97 o 
 -10   3   9        1.07       -9.51     14.50 o 
  -9   3   9       18.19       -2.49     14.43 o 
  -8   3   9      108.95       25.18     14.45 o 
  -7   3   9     2628.79     2737.77     47.58 o 
  -6   3   9      297.39      237.09     13.94 o 
  -5   3   9       45.66       10.63      8.94 o 
  -4   3   9      474.17      326.62     14.66 o 
  -3   3   9     1237.78     1126.54     23.98 o 
  -2   3   9       23.38       37.68      7.33 o 
  -1   3   9       84.25       86.87      9.42 o 
   0   3   9      440.10      425.39     15.91 o 
   1   3   9     4350.09     4008.15     44.96 o 
   2   3   9     1738.52     1538.74     27.62 o 
   3   3   9     1687.01     2020.95     28.24 o 
   4   3   9       77.94       97.92     11.26 o 
   5   3   9        0.48      -16.94     11.30 o 
   6   3   9       20.10       -5.27     13.29 o 
   7   3   9     1862.42     1496.36     40.73 o 
   8   3   9        2.80      -23.94     15.96 o 
   9   3   9      448.01      312.21     24.46 o 
  10   3   9       65.17      -14.79     15.95 o 
  11   3   9       71.35       67.49     22.56 o 
  12   3   9        0.03      -38.12     27.52 o 
  13   3   9      131.64       95.61     26.63 o 
  14   3   9        0.35      -34.21     22.80 o 
  15   3   9      123.24       60.08     28.03 o 
 -16   4   9      189.57      199.74     29.28 o 
 -15   4   9      278.06      322.97     32.23 o 
 -14   4   9      532.57      574.40     32.03 o 
 -13   4   9      160.11      162.59     22.37 o 
 -12   4   9        0.88       -3.30     20.42 o 
 -11   4   9      135.69      113.51     20.12 o 
 -10   4   9     1251.13     1174.40     37.48 o 
  -9   4   9      738.22      715.81     34.04 o 
  -8   4   9      443.77      412.99     26.09 o 
  -7   4   9        1.44        7.94     13.47 o 
  -6   4   9     2193.59     2169.78     50.98 o 
  -5   4   9      245.99      287.32     14.06 o 
  -4   4   9     1664.69     1881.40     31.03 o 
  -3   4   9      650.55      625.56     19.55 o 
  -2   4   9       77.58       56.87     15.76 o 
  -1   4   9     3996.14     3513.56     44.88 o 
   0   4   9     2348.29     1939.88     29.45 o 
   1   4   9       65.85       25.54     10.12 o 
   2   4   9      243.49      222.74     14.66 o 
   3   4   9      828.51     1074.46     33.22 o 
   4   4   9       25.36        4.30     13.39 o 
   5   4   9     1253.09     1259.19     37.72 o 
   6   4   9      281.63      243.71     21.10 o 
   7   4   9       21.62      -13.85     15.30 o 
   8   4   9      403.98      364.46     37.70 o 
   9   4   9      453.41      452.80     28.02 o 
  10   4   9      122.47       73.23     19.69 o 
  11   4   9       92.23       91.78     21.23 o 
  12   4   9       15.90      -25.85     20.99 o 
  13   4   9      223.68      229.89     32.03 o 
  14   4   9      238.86      229.20     33.54 o 
  15   4   9       69.36       23.92     27.32 o 
 -16   5   9       61.32       26.40     24.87 o 
 -15   5   9       33.52        0.38     19.70 o 
 -14   5   9       52.07       28.53     20.36 o 
 -13   5   9      139.08       97.40     20.89 o 
 -12   5   9      175.90      154.31     24.33 o 
 -11   5   9      198.61      243.58     22.43 o 
 -10   5   9      151.65      108.27     18.91 o 
  -9   5   9      734.32      711.51     30.55 o 
  -8   5   9     1357.01     1427.51     38.56 o 
  -7   5   9     1697.92     1793.41     40.54 o 
  -6   5   9      284.12      387.26     21.81 o 
  -5   5   9      836.36      887.63     29.13 o 
  -4   5   9     1877.44     1863.26     31.49 o 
  -3   5   9     2134.29     2225.89     37.66 o 
  -2   5   9     1561.53     1771.74     30.01 o 
  -1   5   9     3699.49     3844.64     45.94 o 
   0   5   9      173.27      234.18     12.30 o 
   1   5   9       87.66      108.78      8.91 o 
   2   5   9     5181.64     5215.46     75.62 o 
   3   5   9      152.22      183.11     17.99 o 
   4   5   9      517.34      464.95     24.94 o 
   5   5   9        3.27      -20.15     13.43 o 
   6   5   9     2499.99     2606.56     55.61 o 
   7   5   9       35.87      -16.56     15.45 o 
   8   5   9     1239.08     1357.71     53.18 o 
   9   5   9        0.06       -5.30     17.50 o 
  10   5   9       96.74       88.99     31.19 o 
  11   5   9      345.20      352.42     28.55 o 
  12   5   9      777.18      812.88     40.07 o 
  13   5   9      102.45       58.35     27.06 o 
  14   5   9       66.32       34.09     33.15 o 
  15   5   9        0.51      -30.96     31.48 o 
 -16   6   9        0.09      -29.89     19.93 o 
 -15   6   9      128.71       79.21     22.28 o 
 -14   6   9        4.26      -26.49     17.66 o 
 -13   6   9       28.35      -26.88     17.92 o 
 -12   6   9       45.27      -27.46     18.30 o 
 -11   6   9      596.61      645.70     38.84 o 
 -10   6   9        0.97      -23.92     15.95 o 
  -9   6   9       28.58      -10.47     16.58 o 
  -8   6   9      253.15      178.52     21.41 o 
  -7   6   9     1023.37     1105.57     39.71 o 
  -6   6   9      664.72      434.06     24.04 o 
  -5   6   9     2852.72     2875.18     48.31 o 
  -4   6   9        0.10        2.24     16.00 o 
  -3   6   9      185.84      137.75     11.85 o 
  -2   6   9      337.75      338.54     15.19 o 
  -1   6   9     2901.58     2936.02     39.35 o 
   0   6   9     1217.56     1562.77     27.03 o 
   1   6   9      761.26      854.94     31.79 o 
   2   6   9      236.80      112.10     16.29 o 
   3   6   9      373.97      477.98     25.10 o 
   4   6   9      481.41      365.43     23.61 o 
   5   6   9     1756.79     1658.61     45.41 o 
   6   6   9        5.15       -8.10     16.25 o 
   7   6   9       64.40       45.96     17.77 o 
   8   6   9      147.81      174.02     22.10 o 
   9   6   9     1561.13     1660.01     56.90 o 
  10   6   9       93.52      106.47     22.59 o 
  11   6   9      581.83      572.47     35.23 o 
  12   6   9        0.09        0.24     29.98 o 
  13   6   9      102.82      104.82     28.45 o 
  14   6   9       12.20       60.65     32.81 o 
  15   6   9      379.58      444.17     41.15 o 
 -15   7   9        4.17      -30.14     20.09 o 
 -14   7   9      163.18       94.52     24.99 o 
 -13   7   9        5.47      -29.63     19.76 o 
 -12   7   9      671.91      555.70     34.86 o 
 -11   7   9        1.60      -24.92     16.61 o 
 -10   7   9       27.10      -18.04     18.24 o 
  -9   7   9      336.65      219.56     24.00 o 
  -8   7   9     1480.50     1445.71     43.87 o 
  -7   7   9      677.39      658.15     32.87 o 
  -6   7   9      902.91      969.06     37.85 o 
  -5   7   9      518.69      606.89     29.71 o 
  -4   7   9      513.63      639.81     29.34 o 
  -3   7   9     2686.68     2632.40     44.37 o 
  -2   7   9     1387.08     1301.40     27.69 o 
  -1   7   9      655.53      576.58     26.47 o 
   0   7   9      149.73      137.54     17.18 o 
   1   7   9      709.42      677.99     36.71 o 
   2   7   9     2541.01     2269.07     49.83 o 
   3   7   9       35.80       -8.40     14.89 o 
   4   7   9      402.49      316.13     24.21 o 
   5   7   9      393.81      402.93     27.35 o 
   6   7   9      825.05      661.81     56.75 o 
   7   7   9     1431.26     1551.24     47.32 o 
   8   7   9     1172.04     1133.49     43.16 o 
   9   7   9       50.33       26.11     18.98 o 
  10   7   9       60.45       70.43     25.51 o 
  11   7   9      356.42      383.86     36.13 o 
  12   7   9      350.13      355.15     36.49 o 
  13   7   9      208.40      231.89     28.01 o 
  14   7   9       32.95       24.68     23.73 o 
 -15   8   9       99.74       54.49     26.01 o 
 -14   8   9      140.68      169.06     27.19 o 
 -13   8   9       91.28       96.90     24.58 o 
 -12   8   9      214.63      178.14     24.00 o 
 -11   8   9        2.93      -27.72     18.48 o 
 -10   8   9      717.76      783.59     33.60 o 
  -9   8   9      119.70       80.81     19.91 o 
  -8   8   9        1.58      -22.18     14.79 o 
  -7   8   9       29.84       -0.50     15.87 o 
  -6   8   9     1301.24     1207.92     36.26 o 
  -5   8   9        1.20      -19.61     13.08 o 
  -4   8   9      279.33      259.05     22.46 o 
  -3   8   9        2.28      -21.45     14.30 o 
  -2   8   9     1324.48     1375.02     52.82 o 
  -1   8   9      588.92      768.69     32.09 o 
   0   8   9     3914.04     4305.79     86.09 o 
   1   8   9     1485.13     1813.17     55.48 o 
   2   8   9        7.88       -5.49     19.49 o 
   3   8   9      196.20      153.52     25.96 o 
   4   8   9     3481.20     3530.00     67.08 o 
   5   8   9      732.59      750.38     41.52 o 
   6   8   9     1575.66     1510.04     53.88 o 
   7   8   9       99.32       78.75     24.41 o 
   8   8   9       35.14       59.90     23.88 o 
   9   8   9        1.41      -10.21     21.79 o 
  10   8   9      773.81      787.20     48.27 o 
  11   8   9        6.15       -3.86     20.51 o 
  12   8   9        2.98      -27.09     20.99 o 
  13   8   9        2.03      -21.55     21.74 o 
 -14   9   9       17.23        2.14     40.51 o 
 -13   9   9      659.41      807.11     38.08 o 
 -12   9   9       26.84       50.81     21.29 o 
 -11   9   9      474.09      437.19     35.95 o 
 -10   9   9       15.35       34.60     18.81 o 
  -9   9   9      197.57      234.40     23.63 o 
  -8   9   9      111.73       91.49     24.64 o 
  -7   9   9      647.89      690.44     30.68 o 
  -6   9   9       10.75      -21.74     14.49 o 
  -5   9   9       28.10      -11.50     14.47 o 
  -4   9   9       19.11      -12.69     15.78 o 
  -3   9   9     2324.35     2347.20     64.46 o 
  -2   9   9        2.10       -6.77     16.67 o 
  -1   9   9       96.01       28.90     21.41 o 
   0   9   9       51.67       60.55     20.41 o 
   1   9   9     2451.31     2770.65     57.35 o 
   2   9   9      242.60      309.83     24.37 o 
   3   9   9     2333.31     2361.62     72.60 o 
   4   9   9       24.10       23.63     18.26 o 
   5   9   9       59.36       56.04     19.36 o 
   6   9   9        0.64       29.37     19.31 o 
   7   9   9     2488.18     2938.54     65.03 o 
   8   9   9       48.16       57.41     23.36 o 
   9   9   9      387.40      377.53     30.19 o 
  10   9   9       14.24       11.52     20.46 o 
  11   9   9      171.30      153.96     26.01 o 
  12   9   9        8.41      -15.69     21.39 o 
  13   9   9      232.18      221.88     36.41 o 
 -13  10   9       26.95      -17.38     20.98 o 
 -12  10   9       27.97       -7.69     20.41 o 
 -11  10   9      132.17       94.27     22.01 o 
 -10  10   9      321.28      354.74     28.06 o 
  -9  10   9      329.02      270.47     25.10 o 
  -8  10   9        0.21      -24.45     16.30 o 
  -7  10   9       31.38       -6.58     19.48 o 
  -6  10   9     1264.49     1332.67     53.13 o 
  -5  10   9      411.21      424.13     41.52 o 
  -4  10   9      639.30      603.76     32.76 o 
  -3  10   9       12.81        0.32     17.21 o 
  -2  10   9      336.34      270.89     30.03 o 
  -1  10   9     1530.22     1381.42     53.35 o 
   0  10   9     1524.09     1526.21     68.90 o 
   1  10   9      136.31      133.90     20.58 o 
   2  10   9      647.29      614.98     32.97 o 
   3  10   9      281.48      283.06     25.39 o 
   4  10   9      323.93      267.25     25.33 o 
   5  10   9      999.65     1118.30     55.38 o 
   6  10   9      573.34      527.45     32.26 o 
   7  10   9       17.52       24.50     20.26 o 
   8  10   9        3.28      -10.61     19.72 o 
   9  10   9      384.03      335.70     29.88 o 
  10  10   9      330.82      367.59     32.11 o 
  11  10   9       68.53       92.80     25.25 o 
  12  10   9       28.01      -27.21     26.76 o 
 -12  11   9      186.86      187.34     30.48 o 
 -11  11   9        3.71      -36.95     24.63 o 
 -10  11   9       21.82       -5.46     22.52 o 
  -9  11   9      140.19      143.12     26.21 o 
  -8  11   9      982.20      970.84     43.09 o 
  -7  11   9      262.37      374.30     30.72 o 
  -6  11   9      246.19      234.10     27.12 o 
  -5  11   9       20.90       10.49     19.54 o 
  -4  11   9      818.57      988.63     42.52 o 
  -3  11   9      148.47      178.56     29.50 o 
  -2  11   9     1698.49     1840.17     61.58 o 
  -1  11   9      224.13      199.61     29.26 o 
   0  11   9       51.88      -14.08     22.25 o 
   1  11   9       23.08       20.67     25.12 o 
   2  11   9     3758.39     3985.10     93.21 o 
   3  11   9       12.68       18.31     18.93 o 
   4  11   9      237.36      242.45     25.59 o 
   5  11   9        0.83       -0.19     18.60 o 
   6  11   9      822.14      712.00     53.07 o 
   7  11   9       86.59      152.13     24.78 o 
   8  11   9      643.84      587.15     36.14 o 
   9  11   9        4.59       19.07     21.37 o 
  10  11   9       48.84       92.27     25.14 o 
  11  11   9       42.40       61.37     31.56 o 
 -11  12   9      217.53      185.08     26.66 o 
 -10  12   9       43.68       19.17     21.57 o 
  -9  12   9      114.32       81.93     25.76 o 
  -8  12   9        0.37       19.65     23.48 o 
  -7  12   9      255.32      285.97     30.05 o 
  -6  12   9       10.98       12.94     22.03 o 
  -5  12   9     1466.89     1741.65     58.22 o 
  -4  12   9       15.54       40.38     26.71 o 
  -3  12   9      153.32      140.95     30.48 o 
  -2  12   9       31.21       20.09     31.74 o 
  -1  12   9      765.56      739.57     56.12 o 
   0  12   9       25.07        0.85     28.19 o 
   1  12   9      739.53      737.17     53.66 o 
   2  12   9       23.41       34.62     24.75 o 
   3  12   9      119.50      103.24     21.96 o 
   4  12   9        8.66      -14.67     18.30 o 
   5  12   9     1101.33     1216.40     46.33 o 
   6  12   9       25.03       15.67     20.87 o 
   7  12   9        0.04        1.29     21.22 o 
   8  12   9       31.97       56.12     23.12 o 
   9  12   9      650.99      691.39     40.53 o 
  10  12   9       26.59       68.11     31.93 o 
 -10  13   9       21.79      -34.47     24.01 o 
  -9  13   9      251.48      200.24     30.47 o 
  -8  13   9      139.10      173.92     28.47 o 
  -7  13   9      548.91      528.97     37.14 o 
  -6  13   9       19.91       18.51     22.51 o 
  -5  13   9       32.85      -32.43     25.78 o 
  -4  13   9      309.77      353.61     38.15 o 
  -3  13   9     1259.82     1385.14     61.11 o 
  -2  13   9      403.97      451.25     47.32 o 
  -1  13   9      385.88      377.93     38.80 o 
   0  13   9        6.93      -23.12     25.86 o 
   1  13   9       82.02       88.70     27.74 o 
   2  13   9      616.31      612.01     43.38 o 
   3  13   9      211.30      221.49     33.25 o 
   4  13   9      111.15       93.90     22.48 o 
   5  13   9       11.70        3.00     20.23 o 
   6  13   9      130.02      104.50     24.95 o 
   7  13   9      376.66      444.51     34.48 o 
   8  13   9      316.48      299.20     31.83 o 
   9  13   9        4.71       63.79     30.06 o 
  -8  14   9      138.67      154.52     29.90 o 
  -7  14   9       11.51       28.90     25.09 o 
  -6  14   9      344.90      336.55     39.22 o 
  -5  14   9        1.16       -5.09     30.18 o 
  -4  14   9      273.73      246.66     53.70 o 
  -3  14   9      126.69       91.75     30.18 o 
  -2  14   9       43.56       35.87     31.26 o 
  -1  14   9      244.43      249.60     35.72 o 
   0  14   9      713.43      621.07     45.88 o 
   1  14   9        8.70      -14.19     26.12 o 
   2  14   9        3.26      -17.68     25.50 o 
   3  14   9       69.27       90.77     30.58 o 
   4  14   9      561.71      610.76     45.19 o 
   5  14   9      260.59      302.03     30.82 o 
   6  14   9      227.46      227.35     29.71 o 
   7  14   9       51.49       55.76     36.11 o 
  -6  15   9       79.79       65.78     32.11 o 
  -5  15   9        4.75      -16.24     31.69 o 
  -4  15   9        2.17      -13.91     28.21 o 
  -3  15   9      400.63      425.62     43.29 o 
  -2  15   9       42.59       30.73     29.14 o 
  -1  15   9       80.44      109.99     38.89 o 
   0  15   9       26.19       14.00     27.81 o 
   1  15   9      305.44      304.80     39.26 o 
   2  15   9       27.60       29.02     29.47 o 
   3  15   9      583.74      632.89     48.19 o 
   4  15   9       23.74        5.64     29.05 o 
   5  15   9        6.99       21.34     29.14 o 
  -1  16   9      142.50      174.19     36.07 o 
   0  16   9      228.93      234.69     38.47 o 
 -16   0  10      132.11      126.89     40.64 o 
 -14   0  10      144.28      101.67     53.24 o 
 -12   0  10      110.50       79.77     31.04 o 
 -10   0  10      756.84      853.53     80.61 o 
  -8   0  10      955.31      730.13     36.09 o 
  -6   0  10     5952.38     6079.33     95.98 o 
  -4   0  10     1919.57     2246.38     60.69 o 
  -2   0  10       13.07       -1.56     13.91 o 
   0   0  10     1661.56     1959.48     63.67 o 
   2   0  10       21.87      -15.22     10.49 o 
   4   0  10      703.13      875.05     37.31 o 
   6   0  10        6.84      -18.82     12.55 o 
   8   0  10     2537.02     1940.39    358.84 o 
  10   0  10      325.26      212.24     47.08 o 
  12   0  10      417.22      516.16     69.36 o 
  14   0  10      454.56      271.61     58.95 o 
 -17   1  10      111.57      112.33     28.64 o 
 -16   1  10        9.12      -13.69     23.66 o 
 -15   1  10       64.02       28.79     24.92 o 
 -14   1  10       35.15       11.29     22.17 o 
 -13   1  10      743.64      695.75     38.00 o 
 -12   1  10       21.84      -21.77     19.37 o 
 -11   1  10        2.26      -20.59     13.72 o 
 -10   1  10      490.25      442.20     25.08 o 
  -9   1  10      280.91      249.50     20.60 o 
  -8   1  10      303.67      219.18     16.35 o 
  -7   1  10      634.13      742.86     25.04 o 
  -6   1  10        1.71      -14.85      9.90 o 
  -5   1  10      120.11      150.83     13.28 o 
  -4   1  10      689.68      611.78     20.84 o 
  -3   1  10      358.99      345.29     15.43 o 
  -2   1  10     1769.44     2065.85     32.81 o 
  -1   1  10      719.60      900.71     22.48 o 
   0   1  10      222.59      173.49     14.99 o 
   1   1  10     2239.81     1919.11     33.64 o 
   2   1  10        7.05       -4.09      7.74 o 
   3   1  10      158.67      118.54     10.52 o 
   4   1  10       32.85        9.12      8.66 o 
   5   1  10      838.00      996.65     28.08 o 
   6   1  10      406.58      375.35     19.21 o 
   7   1  10      649.46      528.99     27.12 o 
   8   1  10       15.58      -25.29     16.86 o 
   9   1  10      340.04      350.91     29.70 o 
  10   1  10      329.93      296.69     28.88 o 
  11   1  10      664.57      646.29     62.74 o 
  12   1  10       72.65       46.33     28.21 o 
  13   1  10      101.26       23.29     29.90 o 
  14   1  10        0.97        8.58     31.32 o 
  15   1  10      157.95      120.46     39.67 o 
 -16   2  10      205.48      145.79     28.80 o 
 -15   2  10      200.05      199.67     29.97 o 
 -14   2  10      161.39      107.86     26.49 o 
 -13   2  10       51.06        2.55     21.59 o 
 -12   2  10       42.16       21.43     17.57 o 
 -11   2  10      882.73      988.65     38.99 o 
 -10   2  10      884.81      930.71     33.95 o 
  -9   2  10      350.98      379.08     23.41 o 
  -8   2  10      366.64      311.13     21.09 o 
  -7   2  10      326.67      304.20     17.06 o 
  -6   2  10       71.62       68.05     11.86 o 
  -5   2  10     2089.02     2398.42     37.63 o 
  -4   2  10       64.47       26.78      9.72 o 
  -3   2  10       51.49      141.06     12.08 o 
  -2   2  10      288.35      283.77     14.33 o 
  -1   2  10     5143.24     5281.05     63.80 o 
   0   2  10        0.99      -11.45      8.09 o 
   1   2  10      624.92      514.21     17.16 o 
   2   2  10      242.84      206.11     12.04 o 
   3   2  10     1457.97     1435.48     26.12 o 
   4   2  10      917.27      822.82     32.19 o 
   5   2  10      401.52      407.41     19.21 o 
   6   2  10        3.57      -19.24     12.83 o 
   7   2  10      292.83      346.09     29.35 o 
   8   2  10       44.43      -24.55     16.37 o 
   9   2  10      503.35      459.69     33.02 o 
  10   2  10        1.28      -18.37     20.17 o 
  11   2  10        0.40      -27.88     18.59 o 
  12   2  10      255.58      233.22     30.02 o 
  13   2  10      378.87      343.34     43.32 o 
  14   2  10       65.34       47.75     31.50 o 
  15   2  10       64.18       33.86     33.60 o 
 -16   3  10       15.88       -9.15     23.56 o 
 -15   3  10       11.75       50.24     24.68 o 
 -14   3  10     1235.32     1261.47     56.45 o 
 -13   3  10       19.03       21.87     18.96 o 
 -12   3  10     1075.39     1096.59     38.63 o 
 -11   3  10       16.04       -8.39     18.84 o 
 -10   3  10       94.58       94.47     18.29 o 
  -9   3  10       65.47       61.76     17.03 o 
  -8   3  10     1806.35     1840.56     41.51 o 
  -7   3  10        5.33       -4.79     13.13 o 
  -6   3  10       14.53      -14.43      9.62 o 
  -5   3  10      114.39       77.64     11.49 o 
  -4   3  10      430.67      320.41     15.83 o 
  -3   3  10      127.91       49.55     10.12 o 
  -2   3  10      180.57      329.34     16.77 o 
  -1   3  10      167.69      133.98     11.54 o 
   0   3  10     1730.77     1676.43     28.69 o 
   1   3  10      226.25      205.27     12.39 o 
   2   3  10     3120.79     3267.02     40.60 o 
   3   3  10       87.38      144.19     12.99 o 
   4   3  10        0.41      -17.72     11.81 o 
   5   3  10      191.10      139.88     19.09 o 
   6   3  10     2604.90     2338.40     53.13 o 
   7   3  10       16.60      -18.48     27.52 o 
   8   3  10      728.85      702.68     36.40 o 
   9   3  10       26.42      -12.78     15.87 o 
  10   3  10       33.46      -15.08     19.38 o 
  11   3  10        7.99      -28.67     19.11 o 
  12   3  10       31.75       -2.30     22.40 o 
  13   3  10        0.38      -15.57     23.64 o 
  14   3  10       46.83       52.22     32.45 o 
  15   3  10        1.60       21.11     32.65 o 
 -16   4  10      171.99      102.92     28.13 o 
 -15   4  10      278.03      249.06     31.63 o 
 -14   4  10       73.81      102.95     26.26 o 
 -13   4  10       45.16       17.43     19.86 o 
 -12   4  10      108.89       92.46     20.73 o 
 -11   4  10      387.80      396.86     26.13 o 
 -10   4  10      565.07      480.04     26.32 o 
  -9   4  10      268.58      302.54     22.93 o 
  -8   4  10        0.37      -21.52     14.35 o 
  -7   4  10     1125.12     1198.54     44.58 o 
  -6   4  10      352.58      348.76     21.20 o 
  -5   4  10     2126.72     2330.21     36.81 o 
  -4   4  10        0.21       -7.69      8.91 o 
  -3   4  10       22.46        2.73      9.33 o 
  -2   4  10      980.11      852.33     22.78 o 
  -1   4  10     2162.53     1997.75     32.09 o 
   0   4  10     1560.09     1661.17     28.80 o 
   1   4  10       76.82       87.31      9.79 o 
   2   4  10      212.15      218.14     18.59 o 
   3   4  10      329.45      314.10     21.39 o 
   4   4  10     2289.61     2175.55     48.42 o 
   5   4  10       54.16       20.29     15.98 o 
   6   4  10     1049.99      943.40     36.34 o 
   7   4  10      519.18      568.76     30.08 o 
   8   4  10      364.55      419.02     40.30 o 
   9   4  10      639.91      704.91     34.43 o 
  10   4  10      109.79       98.06     32.98 o 
  11   4  10       19.52       -5.10     21.78 o 
  12   4  10       27.33       41.90     25.16 o 
  13   4  10      457.65      416.91     38.84 o 
  14   4  10       77.49       74.95     29.40 o 
  15   4  10       24.59        2.99     27.66 o 
 -16   5  10       45.76       21.16     25.28 o 
 -15   5  10       64.84       43.77     25.62 o 
 -14   5  10        2.92      -20.40     19.12 o 
 -13   5  10      456.46      462.37     30.51 o 
 -12   5  10      104.29       71.61     20.44 o 
 -11   5  10       88.66       19.36     18.40 o 
 -10   5  10       11.56       -8.64     16.21 o 
  -9   5  10     1211.36     1281.37     43.70 o 
  -8   5  10      680.08      744.59     34.59 o 
  -7   5  10      529.40      610.21     27.46 o 
  -6   5  10       15.39       26.78     15.08 o 
  -5   5  10      763.52      728.96     28.69 o 
  -4   5  10      450.28      348.93     19.99 o 
  -3   5  10     2294.74     2140.22     61.91 o 
  -2   5  10      326.26      290.90     17.21 o 
  -1   5  10      232.64      345.92     15.70 o 
   0   5  10       18.54        0.36      8.65 o 
   1   5  10     2379.43     2466.32     49.24 o 
   2   5  10       42.97       10.57     15.26 o 
   3   5  10      960.06     1013.59     38.79 o 
   4   5  10      177.48       99.17     18.87 o 
   5   5  10      836.98      718.91     33.03 o 
   6   5  10      228.67      136.32     20.28 o 
   7   5  10      936.99      862.33     36.57 o 
   8   5  10      127.65      159.32     22.19 o 
   9   5  10       14.17        4.91     17.51 o 
  10   5  10      215.73      148.81     23.76 o 
  11   5  10      510.31      522.56     33.88 o 
  12   5  10      169.77      118.57     28.17 o 
  13   5  10      115.49       84.45     28.29 o 
  14   5  10        6.42       12.85     26.66 o 
 -15   6  10        3.77      -28.66     19.11 o 
 -14   6  10        9.53      -29.93     19.96 o 
 -13   6  10        0.01      -26.70     18.99 o 
 -12   6  10      262.16      195.54     23.58 o 
 -11   6  10       11.48      -20.10     16.76 o 
 -10   6  10      167.92      119.08     20.24 o 
  -9   6  10       43.23        6.24     16.48 o 
  -8   6  10     1332.29     1231.68     38.56 o 
  -7   6  10       24.22       42.30     16.42 o 
  -6   6  10     4201.03     4118.96     61.88 o 
  -5   6  10      111.47      118.80     17.19 o 
  -4   6  10      117.39       84.87     14.23 o 
  -3   6  10       18.50      -16.14     10.76 o 
  -2   6  10     1840.99     1919.75     33.19 o 
  -1   6  10      319.39      295.21     15.11 o 
   0   6  10     2197.24     2096.12     49.38 o 
   1   6  10      305.80      193.37     19.25 o 
   2   6  10      301.73      321.87     22.70 o 
   3   6  10      529.18      466.09     26.73 o 
   4   6  10     1144.36     1224.49     41.07 o 
   5   6  10       91.30       65.34     18.52 o 
   6   6  10        2.85      -23.21     15.47 o 
   7   6  10        0.38      -24.39     16.26 o 
   8   6  10     1586.58     1661.41     50.52 o 
   9   6  10        1.51      -25.57     18.15 o 
  10   6  10      390.01      359.30     30.22 o 
  11   6  10       63.30       86.99     33.42 o 
  12   6  10      172.19      198.63     27.27 o 
  13   6  10        5.45      -21.80     24.09 o 
  14   6  10      419.79      470.69     51.00 o 
 -15   7  10       62.35       -3.79     21.55 o 
 -14   7  10       58.06      -14.48     20.73 o 
 -13   7  10      410.66      361.78     29.23 o 
 -12   7  10       10.42      -28.13     18.75 o 
 -11   7  10       48.84       41.39     18.98 o 
 -10   7  10      270.04      233.28     23.63 o 
  -9   7  10      297.63      216.30     22.26 o 
  -8   7  10      625.89      675.09     31.07 o 
  -7   7  10      476.90      476.31     30.13 o 
  -6   7  10      185.38      144.16     18.77 o 
  -5   7  10      330.41      284.60     20.96 o 
  -4   7  10     2768.22     2838.57     56.79 o 
  -3   7  10      655.06      698.61     28.65 o 
  -2   7  10     2267.95     2527.82     43.99 o 
  -1   7  10      173.12       77.03     13.61 o 
   0   7  10      152.46       84.45     16.98 o 
   1   7  10     2696.41     2782.30     56.41 o 
   2   7  10      417.64      346.09     24.49 o 
   3   7  10      450.80      440.83     27.30 o 
   4   7  10       22.72      -24.28     16.19 o 
   5   7  10     1012.59      952.21     39.23 o 
   6   7  10      547.72      581.15     32.65 o 
   7   7  10      758.79      796.64     57.70 o 
   8   7  10      135.38      154.33     23.73 o 
   9   7  10       65.16       33.44     26.36 o 
  10   7  10      375.76      365.16     30.84 o 
  11   7  10      449.42      354.77     36.24 o 
  12   7  10      209.08      230.20     33.03 o 
  13   7  10       20.12        4.18     25.39 o 
 -14   8  10        4.20        6.85     21.74 o 
 -13   8  10      150.05      136.23     24.34 o 
 -12   8  10       30.69       31.88     22.60 o 
 -11   8  10     1086.23     1231.09     58.38 o 
 -10   8  10       39.93       32.01     22.23 o 
  -9   8  10       60.09      -13.83     19.96 o 
  -8   8  10        5.19      -27.68     18.46 o 
  -7   8  10     1274.38     1307.49     43.47 o 
  -6   8  10       12.75       10.72     16.28 o 
  -5   8  10     1148.13     1216.81     35.14 o 
  -4   8  10      141.49       47.92     15.37 o 
  -3   8  10      750.10      755.83     33.86 o 
  -2   8  10      661.53      648.09     39.80 o 
  -1   8  10     3303.52     3535.56     90.71 o 
   0   8  10       48.72       44.62     16.93 o 
   1   8  10      440.76      418.17     26.93 o 
   2   8  10     1137.28     1348.17     65.89 o 
   3   8  10     1950.10     1901.96     51.16 o 
   4   8  10      482.13      524.82     30.46 o 
   5   8  10     1547.98     1850.31     84.01 o 
   6   8  10       12.92        8.05     18.34 o 
   7   8  10       99.43      101.53     21.60 o 
   8   8  10      117.73      103.28     26.98 o 
   9   8  10      291.05      241.80     33.04 o 
  10   8  10        0.98      -33.91     22.60 o 
  11   8  10       64.26       56.55     23.45 o 
  12   8  10       43.18       39.16     27.77 o 
  13   8  10      154.94      177.97     28.99 o 
 -14   9  10      447.53      471.97     37.55 o 
 -13   9  10       67.29      120.53     33.00 o 
 -12   9  10      227.13      273.90     31.01 o 
 -11   9  10        0.59       24.28     23.29 o 
 -10   9  10      280.69      292.30     29.47 o 
  -9   9  10       61.86       30.98     21.09 o 
  -8   9  10     1233.12     1234.12     50.91 o 
  -7   9  10      147.77       83.27     21.95 o 
  -6   9  10      113.25       48.44     20.79 o 
  -5   9  10        9.95       -7.89     17.13 o 
  -4   9  10     1650.15     1838.45     48.41 o 
  -3   9  10       58.20       16.94     29.09 o 
  -2   9  10      225.67      171.87     27.38 o 
  -1   9  10       15.58        1.66     21.79 o 
   0   9  10     2199.79     2225.37     52.17 o 
   1   9  10      119.86      153.17     21.44 o 
   2   9  10     1763.11     1827.03     79.34 o 
   3   9  10      207.07      264.99     30.24 o 
   4   9  10        1.74       -0.66     21.08 o 
   5   9  10       53.41       48.03     24.88 o 
   6   9  10     2072.19     2323.15     58.14 o 
   7   9  10        0.54       -0.95     19.05 o 
   8   9  10      944.66      993.44     43.06 o 
   9   9  10        2.67      -29.68     19.79 o 
  10   9  10       53.61       19.49     22.07 o 
  11   9  10       17.63        7.14     22.58 o 
  12   9  10      210.21      216.45     29.63 o 
 -13  10  10       38.73       61.67     26.64 o 
 -12  10  10      124.23      106.41     26.49 o 
 -11  10  10      329.53      335.28     48.68 o 
 -10  10  10      398.18      476.66     30.47 o 
  -9  10  10        8.34       -5.07     18.78 o 
  -8  10  10        0.12        3.76     18.28 o 
  -7  10  10     1034.48     1081.93     37.99 o 
  -6  10  10      529.47      507.94     39.39 o 
  -5  10  10      562.90      523.22     39.84 o 
  -4  10  10       19.39      -20.15     17.77 o 
  -3  10  10      416.32      407.50     35.59 o 
  -2  10  10      653.54      500.71     41.77 o 
  -1  10  10     1413.21     1618.96     59.21 o 
   0  10  10      509.81      476.71     36.82 o 
   1  10  10      130.59      177.08     22.54 o 
   2  10  10      687.09      730.85     47.67 o 
   3  10  10      247.64      223.15     24.67 o 
   4  10  10     1161.30     1234.29     45.29 o 
   5  10  10      285.30      257.62     26.80 o 
   6  10  10      193.68      177.37     24.86 o 
   7  10  10       49.95       31.05     21.32 o 
   8  10  10      223.07      269.10     28.56 o 
   9  10  10      205.06      230.75     28.54 o 
  10  10  10       77.33       41.76     23.49 o 
  11  10  10        0.09      -32.31     21.54 o 
 -12  11  10       27.13      -15.94     23.44 o 
 -11  11  10       19.03       10.17     23.99 o 
 -10  11  10       77.74       41.54     28.65 o 
  -9  11  10      679.57      782.55     41.34 o 
  -8  11  10      122.99      115.24     30.92 o 
  -7  11  10      397.21      439.77     33.37 o 
  -6  11  10      145.49      134.21     25.62 o 
  -5  11  10      708.22      682.09     50.42 o 
  -4  11  10      483.24      539.53     41.34 o 
  -3  11  10     1745.69     1968.43     74.83 o 
  -2  11  10      141.91      132.03     28.27 o 
  -1  11  10        1.48      -19.60     22.64 o 
   0  11  10      150.46      214.06     31.99 o 
   1  11  10     2057.27     2374.16     70.32 o 
   2  11  10      326.09      344.44     33.57 o 
   3  11  10      816.54      909.18     40.63 o 
   4  11  10       15.07       10.31     19.50 o 
   5  11  10      593.58      526.10     33.31 o 
   6  11  10       50.07       55.12     22.13 o 
   7  11  10      495.21      527.37     35.58 o 
   8  11  10        1.01        8.94     21.55 o 
   9  11  10       29.52        5.46     22.46 o 
  10  11  10       79.34      100.55     26.74 o 
 -11  12  10       33.78       13.49     25.18 o 
 -10  12  10       62.54       57.04     25.51 o 
  -9  12  10       19.47       -3.13     23.62 o 
  -8  12  10      432.10      454.05     42.81 o 
  -7  12  10        9.48       57.90     30.71 o 
  -6  12  10     1100.83     1346.08     91.12 o 
  -5  12  10       16.19       -1.71     26.62 o 
  -4  12  10      126.62      167.25     38.04 o 
  -3  12  10       17.72      -30.01     25.01 o 
  -2  12  10     1099.48     1191.31     75.86 o 
  -1  12  10        4.54      -13.97     24.42 o 
   0  12  10      669.02      587.13     42.78 o 
   1  12  10        0.09      -25.14     35.16 o 
   2  12  10      180.60      258.74     33.13 o 
   3  12  10        0.66      -13.04     18.56 o 
   4  12  10      415.79      450.60     32.32 o 
   5  12  10        0.49       -1.48     20.65 o 
   6  12  10        1.03      -11.78     19.96 o 
   7  12  10       62.39       69.54     23.98 o 
   8  12  10      618.64      684.90     40.95 o 
   9  12  10       17.79       46.64     25.17 o 
  -9  13  10      247.47      254.05     36.62 o 
  -8  13  10      442.05      450.94     47.10 o 
  -7  13  10       12.22       13.00     24.08 o 
  -6  13  10        4.08      -38.59     25.72 o 
  -5  13  10      244.72      206.09     34.80 o 
  -4  13  10      724.50      681.68     47.77 o 
  -3  13  10      141.60      157.51     32.98 o 
  -2  13  10      541.90      562.71     44.16 o 
  -1  13  10      109.76       94.68     30.06 o 
   0  13  10       53.00       27.67     32.04 o 
   1  13  10      415.21      486.94     41.66 o 
   2  13  10       69.92       73.34     28.67 o 
   3  13  10       95.96       78.03     28.60 o 
   4  13  10        7.71       73.21     28.32 o 
   5  13  10      305.63      273.31     29.41 o 
   6  13  10      186.66      228.42     29.44 o 
   7  13  10      250.19      293.75     33.85 o 
   8  13  10       17.04       11.42     24.01 o 
  -7  14  10      278.77      268.74     38.13 o 
  -6  14  10        5.98       27.51     30.46 o 
  -5  14  10      267.01      296.59     39.23 o 
  -4  14  10       52.58       42.35     29.56 o 
  -3  14  10       97.97      103.99     31.06 o 
  -2  14  10      194.59      220.96     35.31 o 
  -1  14  10      486.40      501.72     44.42 o 
   0  14  10       51.92       52.33     29.52 o 
   1  14  10        0.22      -17.16     25.81 o 
   2  14  10       65.57       69.65     29.38 o 
   3  14  10      834.94     1013.47     57.38 o 
   4  14  10      103.74      151.09     33.36 o 
   5  14  10      253.83      160.78     33.90 o 
   6  14  10       53.29       27.37     23.81 o 
  -5  15  10        8.81      -30.99     29.67 o 
  -4  15  10      220.79      303.96     41.40 o 
  -3  15  10       14.06       16.22     30.72 o 
  -2  15  10       33.76       41.90     31.19 o 
  -1  15  10        0.15       26.13     29.35 o 
   0  15  10      357.73      343.01     40.69 o 
   1  15  10       13.38       20.26     29.58 o 
   2  15  10      303.43      304.79     39.36 o 
   3  15  10       12.16       71.26     30.87 o 
 -15   0  11      141.59      182.93     42.78 o 
 -13   0  11      265.56      220.23     40.69 o 
 -11   0  11      109.92      133.61     33.78 o 
  -9   0  11      111.80       85.77     21.46 o 
  -7   0  11     3476.76     3631.37     73.10 o 
  -5   0  11      970.46      952.99     38.67 o 
  -3   0  11      134.63      129.15     18.85 o 
  -1   0  11      203.21      444.92     25.03 o 
   1   0  11        3.91       78.83     20.37 o 
   3   0  11     2284.70     2269.72     61.16 o 
   5   0  11       12.29      -20.18     13.45 o 
   7   0  11     3325.74     3137.04     85.13 o 
   9   0  11      485.98      287.43     51.81 o 
  11   0  11      437.06      505.89     65.65 o 
  13   0  11     1059.63     1128.45    103.05 o 
  15   0  11       29.64       50.88     47.55 o 
 -16   1  11       11.80      -17.12     23.76 o 
 -15   1  11       20.20      -13.99     23.37 o 
 -14   1  11      510.96      477.85     35.94 o 
 -13   1  11       19.13      -30.25     20.17 o 
 -12   1  11       47.80       14.55     21.96 o 
 -11   1  11       63.43       27.94     20.89 o 
 -10   1  11      401.69      440.38     26.37 o 
  -9   1  11      881.15      880.98     33.76 o 
  -8   1  11      261.44      221.53     17.05 o 
  -7   1  11       64.16       17.85     12.97 o 
  -6   1  11      885.62      974.14     28.78 o 
  -5   1  11     1726.31     1774.58     34.24 o 
  -4   1  11      966.28     1046.55     27.01 o 
  -3   1  11     1368.31     1348.54     31.72 o 
  -2   1  11      389.84      430.86     23.41 o 
  -1   1  11      464.46      562.30     21.07 o 
   0   1  11     4255.59     3882.30     51.15 o 
   1   1  11     1175.73     1106.20     28.20 o 
   2   1  11      190.00      215.13     13.82 o 
   3   1  11       60.03       83.04     11.48 o 
   4   1  11      982.92      976.23     28.95 o 
   5   1  11     1094.01     1096.28     30.84 o 
   6   1  11     1341.99     1141.90     32.79 o 
   7   1  11        3.91      -39.16     28.79 o 
   8   1  11       56.69       78.33     21.72 o 
   9   1  11      256.19      198.78     26.74 o 
  10   1  11     1323.66     1406.36     69.71 o 
  11   1  11      172.92      118.90     31.62 o 
  12   1  11      144.59       76.73     32.52 o 
  13   1  11        7.23       27.60     30.13 o 
  14   1  11      317.49      384.84     54.53 o 
  15   1  11       72.64       59.58     36.28 o 
 -16   2  11      165.68      244.48     31.96 o 
 -15   2  11       41.26       24.55     25.25 o 
 -14   2  11       39.74       59.37     25.30 o 
 -13   2  11       24.33       -3.53     21.97 o 
 -12   2  11      824.84      843.53     40.89 o 
 -11   2  11      391.64      290.92     23.63 o 
 -10   2  11      298.25      239.15     21.96 o 
  -9   2  11      193.52      138.39     18.81 o 
  -8   2  11     1070.79     1060.11     35.26 o 
  -7   2  11        1.20      -14.03     14.43 o 
  -6   2  11     1589.68     1725.10     34.62 o 
  -5   2  11      284.03      169.12     14.86 o 
  -4   2  11       28.64        6.68     10.70 o 
  -3   2  11      193.74      153.64     18.45 o 
  -2   2  11     4626.07     4223.72     51.90 o 
  -1   2  11      226.10      215.02     15.54 o 
   0   2  11      371.16      346.62     16.16 o 
   1   2  11     2420.94     2263.39     35.15 o 
   2   2  11      337.45      295.34     15.89 o 
   3   2  11      902.08      931.33     27.73 o 
   4   2  11      830.32      800.55     32.84 o 
   5   2  11       73.58       30.27     15.81 o 
   6   2  11      262.83      276.07     26.78 o 
   7   2  11     1075.88      952.85     48.90 o 
   8   2  11     1488.30     1356.79     60.43 o 
   9   2  11        1.62       -9.99     19.85 o 
  10   2  11      125.66       85.09     25.04 o 
  11   2  11      154.26      128.87     26.34 o 
  12   2  11      290.22      294.22     41.37 o 
  13   2  11       98.22       87.01     34.86 o 
  14   2  11      188.24      176.54     65.78 o 
 -16   3  11        0.12       48.53     26.26 o 
 -15   3  11      625.71      626.99     40.56 o 
 -14   3  11       51.25      112.66     26.24 o 
 -13   3  11      495.48      532.58     47.75 o 
 -12   3  11       10.14       12.88     18.49 o 
 -11   3  11      110.71      100.21     20.31 o 
 -10   3  11       41.16       -8.77     16.51 o 
  -9   3  11     1549.19     1685.04     42.43 o 
  -8   3  11      222.51      155.23     19.68 o 
  -7   3  11       73.83       59.69     16.93 o 
  -6   3  11       17.66       -6.76     14.26 o 
  -5   3  11     1540.27     1627.11     33.16 o 
  -4   3  11      175.69      170.49     16.97 o 
  -3   3  11      303.96      347.06     17.20 o 
  -2   3  11       49.98       55.57     12.48 o 
  -1   3  11     1948.64     2260.49     35.94 o 
   0   3  11       78.69       61.08     16.63 o 
   1   3  11     4673.16     4922.59     62.82 o 
   2   3  11      562.99      498.16     25.66 o 
   3   3  11       30.88       11.85     16.83 o 
   4   3  11      106.93      113.30     24.00 o 
   5   3  11     4282.82     4377.47    122.18 o 
   6   3  11       80.52       49.38     26.44 o 
   7   3  11      663.52      744.28     40.94 o 
   8   3  11       16.13       13.99     17.17 o 
   9   3  11      144.88      170.94     26.50 o 
  10   3  11        7.11      -30.73     20.49 o 
  11   3  11      224.86      179.68     28.95 o 
  12   3  11       25.60      -32.69     21.79 o 
  13   3  11      112.84       97.01     35.13 o 
  14   3  11        1.50      -33.41     29.98 o 
 -16   4  11       59.87       62.96     27.64 o 
 -15   4  11       87.27       89.35     27.74 o 
 -14   4  11       49.03       70.39     30.20 o 
 -13   4  11      287.17      277.91     26.64 o 
 -12   4  11      572.98      605.65     32.21 o 
 -11   4  11      530.74      535.34     29.82 o 
 -10   4  11        1.60      -26.02     19.34 o 
  -9   4  11       59.80        9.46     16.94 o 
  -8   4  11      592.12      491.63     36.11 o 
  -7   4  11      903.58      782.77     35.78 o 
  -6   4  11      712.02      557.28     25.96 o 
  -5   4  11       92.30       53.60     15.26 o 
  -4   4  11      307.86      335.53     17.09 o 
  -3   4  11      894.67     1007.25     29.58 o 
  -2   4  11     2049.76     2258.98     36.63 o 
  -1   4  11     1644.93     1988.81     33.79 o 
   0   4  11       50.20       63.02     11.24 o 
   1   4  11      178.78      118.24     17.28 o 
   2   4  11     1839.67     1932.12     46.68 o 
   3   4  11     3249.22     3298.06    114.20 o 
   4   4  11      308.99      250.83     22.38 o 
   5   4  11     1573.67     1450.60     44.14 o 
   6   4  11      516.79      534.34     29.06 o 
   7   4  11       54.10       44.27     18.41 o 
   8   4  11     1219.77     1280.25     46.78 o 
   9   4  11      359.73      399.21     28.91 o 
  10   4  11        0.03      -29.36     19.57 o 
  11   4  11        2.19      -25.69     22.87 o 
  12   4  11      372.95      412.69     37.39 o 
  13   4  11       95.48      147.06     30.68 o 
  14   4  11      100.82       87.79     37.14 o 
 -15   5  11        4.56       -1.60     25.20 o 
 -14   5  11      398.30      434.45     31.43 o 
 -13   5  11        2.01      -28.52     19.01 o 
 -12   5  11       32.98       -4.27     19.95 o 
 -11   5  11        9.36      -10.70     17.80 o 
 -10   5  11     1444.99     1624.20     44.04 o 
  -9   5  11        1.77      -24.32     16.21 o 
  -8   5  11      887.33     1019.30     37.20 o 
  -7   5  11       99.88      121.20     19.17 o 
  -6   5  11     1099.38     1079.01     34.67 o 
  -5   5  11      398.84      370.03     23.04 o 
  -4   5  11     2519.07     2697.43     54.43 o 
  -3   5  11       36.33        4.47     10.90 o 
  -2   5  11        4.87      -16.94     11.30 o 
  -1   5  11      159.30      121.03     12.95 o 
   0   5  11     3629.90     3284.05     59.58 o 
   1   5  11       20.88      -21.35     14.23 o 
   2   5  11      371.68      376.62     24.81 o 
   3   5  11      157.41      121.11     19.01 o 
   4   5  11      353.26      347.68     25.39 o 
   5   5  11      148.90      110.34     19.60 o 
   6   5  11     1437.95     1467.17     50.98 o 
   7   5  11       30.67       17.38     18.30 o 
   8   5  11       28.95       -3.19     17.65 o 
   9   5  11      467.66      444.91     30.63 o 
  10   5  11      458.69      508.44     32.88 o 
  11   5  11      111.87       55.35     26.01 o 
  12   5  11       78.32       53.63     27.63 o 
  13   5  11       39.19       24.03     26.79 o 
  14   5  11      167.94      178.54     34.83 o 
 -15   6  11       12.09      -30.66     20.44 o 
 -14   6  11        2.78      -30.45     20.30 o 
 -13   6  11      369.31      360.27     29.61 o 
 -12   6  11       15.00      -28.07     18.71 o 
 -11   6  11      142.44      128.16     22.33 o 
 -10   6  11       86.90       50.40     19.49 o 
  -9   6  11      814.83      868.34     35.90 o 
  -8   6  11       20.16       31.93     18.06 o 
  -7   6  11     4436.20     4754.59     70.95 o 
  -6   6  11      223.72      257.63     21.37 o 
  -5   6  11      349.24      388.32     23.30 o 
  -4   6  11       56.46       36.95     11.69 o 
  -3   6  11     1508.33     1436.11     47.54 o 
  -2   6  11      241.95      141.63     14.04 o 
  -1   6  11     2243.22     2237.66     72.15 o 
   0   6  11      191.31       95.94     18.00 o 
   1   6  11      115.63       94.28     18.00 o 
   2   6  11      115.97       64.78     18.19 o 
   3   6  11     1138.95     1211.80     40.96 o 
   4   6  11      594.01      657.12     56.23 o 
   5   6  11        8.52      -21.30     15.99 o 
   6   6  11      125.75       98.78     20.84 o 
   7   6  11     1543.91     1637.25     49.07 o 
   8   6  11       40.68       26.14     19.71 o 
   9   6  11      313.20      287.99     28.28 o 
  10   6  11       79.23      108.33     26.91 o 
  11   6  11      304.37      360.63     31.80 o 
  12   6  11        1.73       -8.19     27.79 o 
  13   6  11      437.43      448.59     54.69 o 
 -14   7  11      128.95       78.40     24.38 o 
 -13   7  11       12.67       -5.65     20.57 o 
 -12   7  11        0.72      -18.20     19.47 o 
 -11   7  11      313.93      330.47     27.20 o 
 -10   7  11       79.88       79.83     20.77 o 
  -9   7  11      730.80      644.20     31.24 o 
  -8   7  11        0.52      -25.16     16.78 o 
  -7   7  11       10.85      -14.22     16.87 o 
  -6   7  11      162.23      200.47     21.01 o 
  -5   7  11     2494.88     2626.48     49.72 o 
  -4   7  11      435.17      441.34     24.12 o 
  -3   7  11     2844.61     2975.16     58.72 o 
  -2   7  11      138.58      116.14     19.14 o 
  -1   7  11        1.24      -22.48     14.99 o 
   0   7  11     2319.99     2596.79     59.92 o 
   1   7  11     2839.43     3129.17     61.80 o 
   2   7  11       67.77       75.77     18.80 o 
   3   7  11       89.28       32.85     17.94 o 
   4   7  11      805.50      759.07     37.17 o 
   5   7  11      396.62      364.33     27.41 o 
   6   7  11      436.36      362.58     28.48 o 
   7   7  11       89.37       82.75     21.89 o 
   8   7  11      103.15       92.11     22.60 o 
   9   7  11      147.78      163.79     24.98 o 
  10   7  11      358.95      392.91     43.61 o 
  11   7  11      246.02      290.87     30.04 o 
  12   7  11        8.53       14.82     32.03 o 
  13   7  11        2.17      -19.63     33.87 o 
 -14   8  11       93.85       75.11     24.38 o 
 -13   8  11       68.66       99.86     24.16 o 
 -12   8  11      873.12      935.62     74.01 o 
 -11   8  11       29.12       64.77     23.34 o 
 -10   8  11      223.75      199.52     24.58 o 
  -9   8  11        4.23       -9.31     18.77 o 
  -8   8  11     1173.20     1304.57     42.45 o 
  -7   8  11        6.59      -17.03     16.84 o 
  -6   8  11     1542.03     1585.73     42.73 o 
  -5   8  11      187.88      160.22     27.75 o 
  -4   8  11      178.46      171.15     22.23 o 
  -3   8  11      267.15      266.75     23.88 o 
  -2   8  11     3391.32     3515.07     80.54 o 
  -1   8  11      173.18      226.64     29.27 o 
   0   8  11      192.73      179.32     21.44 o 
   1   8  11      625.75      766.06     63.09 o 
   2   8  11      602.16      757.95     47.16 o 
   3   8  11      656.43      591.53     32.58 o 
   4   8  11      971.82     1123.62     59.43 o 
   5   8  11       64.96       61.68     19.84 o 
   6   8  11       97.19       76.87     21.51 o 
   7   8  11      203.94      196.94     25.14 o 
   8   8  11      680.24      757.35     44.86 o 
   9   8  11        1.11       -1.97     20.40 o 
  10   8  11       19.53        0.29     30.89 o 
  11   8  11       59.69       26.48     26.91 o 
  12   8  11      128.40      140.21     27.97 o 
 -13   9  11      133.28      185.81     27.36 o 
 -12   9  11       22.83       59.80     22.55 o 
 -11   9  11      341.48      382.22     29.49 o 
 -10   9  11       92.46      122.58     30.26 o 
  -9   9  11     1009.71     1054.40     47.92 o 
  -8   9  11      250.75      233.10     24.83 o 
  -7   9  11        2.27      -25.10     16.74 o 
  -6   9  11        4.51      -13.39     18.68 o 
  -5   9  11     1194.28     1430.69     45.58 o 
  -4   9  11      166.58      168.65     26.08 o 
  -3   9  11      133.42      140.95     28.00 o 
  -2   9  11       70.74        3.94     23.65 o 
  -1   9  11     1063.83      863.50     62.83 o 
   0   9  11       73.57       49.95     25.09 o 
   1   9  11     2346.38     2370.00     68.25 o 
   2   9  11      283.37      209.89     29.05 o 
   3   9  11        1.35      -30.52     20.35 o 
   4   9  11        5.76      -33.51     22.34 o 
   5   9  11      876.87      817.24     46.33 o 
   6   9  11      223.50      200.56     30.56 o 
   7   9  11      730.84      735.70     64.87 o 
   8   9  11       13.37      -10.44     34.69 o 
   9   9  11        9.46        0.68     20.93 o 
  10   9  11       33.85        3.74     22.56 o 
  11   9  11       72.91       18.00     23.16 o 
 -12  10  11      168.35      233.84     28.24 o 
 -11  10  11      265.19      323.64     28.70 o 
 -10  10  11        3.39       14.75     20.71 o 
  -9  10  11       13.39       17.97     22.69 o 
  -8  10  11      672.81      716.48     38.80 o 
  -7  10  11      391.25      387.24     31.78 o 
  -6  10  11      233.22      288.51     28.31 o 
  -5  10  11      104.86       94.42     38.67 o 
  -4  10  11      229.98      215.21     31.45 o 
  -3  10  11      391.69      311.44     39.88 o 
  -2  10  11      754.62      715.19     44.04 o 
  -1  10  11      631.35      636.95     41.94 o 
   0  10  11        8.65       19.58     24.23 o 
   1  10  11      419.64      353.22     34.72 o 
   2  10  11      306.57      383.92     29.18 o 
   3  10  11     1813.24     1798.18     52.56 o 
   4  10  11      103.56      112.52     30.20 o 
   5  10  11      315.26      290.25     28.29 o 
   6  10  11      165.33      145.66     25.28 o 
   7  10  11       55.12       13.47     21.77 o 
   8  10  11      172.07      168.17     26.75 o 
   9  10  11      117.05      110.17     26.21 o 
  10  10  11       11.16      -33.01     22.01 o 
  11  10  11       17.48       33.10     24.99 o 
 -11  11  11      107.06      129.58     29.08 o 
 -10  11  11      416.37      439.10     44.93 o 
  -9  11  11        0.08       32.23     30.12 o 
  -8  11  11      206.21      196.63     34.83 o 
  -7  11  11      107.78      149.94     32.49 o 
  -6  11  11      282.81      263.00     36.07 o 
  -5  11  11      667.13      691.69     56.35 o 
  -4  11  11     1554.42     1680.88     64.43 o 
  -3  11  11      102.34       86.80     28.66 o 
  -2  11  11       46.11       10.41     29.91 o 
  -1  11  11       26.39       12.22     24.57 o 
   0  11  11      821.97      921.66    100.80 o 
   1  11  11      133.05       99.43     28.05 o 
   2  11  11      408.91      338.86     35.34 o 
   3  11  11       16.17       16.30     19.53 o 
   4  11  11      240.00      207.89     26.62 o 
   5  11  11        0.48        5.46     20.81 o 
   6  11  11      431.47      479.08     40.67 o 
   7  11  11        3.86       -2.31     20.93 o 
   8  11  11       71.62       14.60     22.92 o 
   9  11  11       32.77        4.74     23.80 o 
  10  11  11      212.39      210.27     30.53 o 
 -10  12  11       15.34      -35.20     23.47 o 
  -9  12  11      269.92      230.84     31.54 o 
  -8  12  11       16.46       94.22     27.15 o 
  -7  12  11      975.10     1141.95     62.66 o 
  -6  12  11        6.58       42.18     28.90 o 
  -5  12  11       28.06       36.82     30.18 o 
  -4  12  11      143.23      123.00     32.41 o 
  -3  12  11      580.66      694.68     47.02 o 
  -2  12  11      239.56      188.28     32.81 o 
  -1  12  11      604.49      527.02     43.94 o 
   0  12  11       12.67      -35.62     23.75 o 
   1  12  11       67.17       14.38     25.52 o 
   2  12  11       32.65       -9.68     23.52 o 
   3  12  11      219.86      208.68     31.65 o 
   4  12  11       26.10      -17.76     22.88 o 
   5  12  11       44.14       25.29     21.64 o 
   6  12  11       13.70       49.24     23.05 o 
   7  12  11      330.15      392.62     35.50 o 
   8  12  11      128.22      142.32     30.37 o 
  -8  13  11       27.30       97.51     42.64 o 
  -7  13  11        0.17        9.62     30.29 o 
  -6  13  11       85.14      104.86     38.73 o 
  -5  13  11      313.07      364.53     40.53 o 
  -4  13  11       57.15       45.93     30.10 o 
  -3  13  11      216.66      186.94     34.31 o 
  -2  13  11      138.35      118.28     31.08 o 
  -1  13  11        3.82       21.93     26.80 o 
   0  13  11      340.23      326.48     38.07 o 
   1  13  11      110.51       78.33     29.02 o 
   2  13  11        7.21        0.42     25.33 o 
   3  13  11       41.45       72.02     44.64 o 
   4  13  11      135.48      126.95     31.37 o 
   5  13  11      167.68      158.63     34.05 o 
   6  13  11      163.09      136.70     28.08 o 
   7  13  11        0.49      -33.52     22.46 o 
  -6  14  11      201.49      153.97     36.44 o 
  -5  14  11       21.68       11.55     28.76 o 
  -4  14  11       99.07       84.98     32.46 o 
  -3  14  11       18.28       28.20     28.94 o 
  -2  14  11      335.19      328.49     40.38 o 
  -1  14  11        4.87       24.47     29.04 o 
   0  14  11        0.82      -27.08     32.45 o 
   1  14  11        5.80       14.29     37.58 o 
   2  14  11      441.17      483.36     43.85 o 
   3  14  11       19.18       37.69     29.50 o 
   4  14  11      242.80      210.14     35.28 o 
   5  14  11        6.34      -12.28     28.50 o 
  -1  15  11      262.36      302.15     41.03 o 
   0  15  11       81.83      172.23     43.55 o 
 -16   0  12        1.76       -5.85     35.09 o 
 -14   0  12      263.98      247.33     54.09 o 
 -12   0  12      127.25      187.97     39.06 o 
 -10   0  12      914.15      991.24    114.28 o 
  -8   0  12     2038.30     2272.92     61.38 o 
  -6   0  12       12.25       -2.09     18.94 o 
  -4   0  12     2716.60     2824.15     68.08 o 
  -2   0  12     1184.56     1003.96     55.06 o 
   0   0  12     2640.84     3246.61     64.85 o 
   2   0  12     2514.59     2371.68     53.57 o 
   4   0  12      278.59      191.10     26.69 o 
   6   0  12     4188.45     4469.02    102.76 o 
   8   0  12      856.85      954.64     83.32 o 
  10   0  12      832.92     1040.56     94.05 o 
  12   0  12     1899.35     1999.87    121.74 o 
  14   0  12        9.32       37.52     51.22 o 
 -16   1  12        9.42        5.83     26.76 o 
 -15   1  12      241.16      260.52     32.91 o 
 -14   1  12        1.90      -33.15     28.71 o 
 -13   1  12        1.95      -15.39     35.43 o 
 -12   1  12      178.83      152.86     26.71 o 
 -11   1  12      585.10      652.78     37.40 o 
 -10   1  12      224.39      217.33     26.67 o 
  -9   1  12       74.42       54.08     17.83 o 
  -8   1  12       28.35        1.40     16.44 o 
  -7   1  12     2071.84     2199.46     41.67 o 
  -6   1  12     2701.53     2783.68     45.74 o 
  -5   1  12     1821.99     1783.10     36.89 o 
  -4   1  12      691.48      632.52     24.44 o 
  -3   1  12      415.86      322.41     21.47 o 
  -2   1  12     1994.36     1971.31     36.31 o 
  -1   1  12     3609.34     3924.59     51.61 o 
   0   1  12     3068.05     3311.67     48.95 o 
   1   1  12      914.00     1023.02     30.45 o 
   2   1  12      179.84      121.72     14.39 o 
   3   1  12     2568.34     2616.98     45.45 o 
   4   1  12      796.81      843.72     30.39 o 
   5   1  12     2437.85     2384.68     61.88 o 
   6   1  12       24.27       -4.51     20.61 o 
   7   1  12      166.35      201.24     25.89 o 
   8   1  12      703.90      667.26     62.85 o 
   9   1  12     1746.17     1948.50     78.44 o 
  10   1  12      267.94      268.18     48.27 o 
  11   1  12       27.97       18.22     29.15 o 
  12   1  12        6.34       37.03     31.59 o 
  13   1  12      338.70      417.27     58.48 o 
  14   1  12      155.69      171.19     40.85 o 
 -15   2  12      117.01      128.99     28.82 o 
 -14   2  12       85.22      142.73     28.39 o 
 -13   2  12      597.11      578.25     38.11 o 
 -12   2  12       96.25       60.85     24.88 o 
 -11   2  12       33.82        9.83     22.81 o 
 -10   2  12       18.78      -10.88     17.06 o 
  -9   2  12     1332.32     1352.05     41.03 o 
  -8   2  12        8.68       -0.87     16.48 o 
  -7   2  12     1424.67     1480.71     40.61 o 
  -6   2  12      128.53      105.98     15.11 o 
  -5   2  12     1007.07     1028.14     30.56 o 
  -4   2  12      597.74      643.47     24.96 o 
  -3   2  12     2959.53     3394.53     48.50 o 
  -2   2  12       52.54       25.36     12.54 o 
  -1   2  12      505.98      657.73     27.05 o 
   0   2  12     4169.70     4449.86     55.74 o 
   1   2  12     5059.27     5116.32     59.98 o 
   2   2  12     1747.89     1832.60     39.04 o 
   3   2  12      944.66     1130.96     57.16 o 
   4   2  12       22.40       -1.01     16.52 o 
   5   2  12     1115.57     1142.29     39.61 o 
   6   2  12     1382.71     1455.19     43.80 o 
   7   2  12     2436.37     2453.08     66.57 o 
   8   2  12      277.14      274.76     29.38 o 
   9   2  12       28.94        0.56     21.60 o 
  10   2  12       27.92      -11.72     25.71 o 
  11   2  12      398.63      356.54     55.63 o 
  12   2  12      131.55       93.31     35.82 o 
  13   2  12       87.44       43.15     32.92 o 
  14   2  12        5.91       24.18     31.97 o 
 -15   3  12       21.45       98.57     28.45 o 
 -14   3  12      152.62      203.65     30.55 o 
 -13   3  12        0.22       43.86     24.16 o 
 -12   3  12      585.87      521.90     35.79 o 
 -11   3  12       69.02       71.18     20.33 o 
 -10   3  12      903.76      934.85     37.16 o 
  -9   3  12      104.78       66.04     18.17 o 
  -8   3  12        0.39      -24.03     16.02 o 
  -7   3  12        5.51      -26.80     18.11 o 
  -6   3  12     1980.77     2143.57     46.45 o 
  -5   3  12      296.27      331.92     18.67 o 
  -4   3  12      320.32      287.99     18.26 o 
  -3   3  12      289.72      322.34     18.32 o 
  -2   3  12     4506.60     4768.09     64.73 o 
  -1   3  12       15.66        6.44     12.77 o 
   0   3  12     3892.90     3848.51     50.03 o 
   1   3  12       74.44       75.67     16.96 o 
   2   3  12      272.62      265.92     23.11 o 
   3   3  12        5.00      -28.98     19.32 o 
   4   3  12     4418.54     4903.15     78.96 o 
   5   3  12      269.89      377.76     26.22 o 
   6   3  12      826.87      910.84     43.25 o 
   7   3  12       37.97       67.09     22.44 o 
   8   3  12      937.95     1060.43     55.22 o 
   9   3  12      111.76      125.91     26.27 o 
  10   3  12      584.30      563.21     49.61 o 
  11   3  12       14.32      -16.64     22.68 o 
  12   3  12       58.97       30.15     33.08 o 
  13   3  12       14.05       38.51     31.65 o 
  14   3  12      402.20      434.40     75.42 o 
 -15   4  12       55.37       79.78     28.56 o 
 -14   4  12      291.99      301.80     33.00 o 
 -13   4  12      410.46      463.10     35.38 o 
 -12   4  12      611.10      615.20     33.04 o 
 -11   4  12        1.08      -26.46     18.85 o 
 -10   4  12        6.94      -12.38     17.62 o 
  -9   4  12      866.32      989.96     36.93 o 
  -8   4  12      837.82      941.04     37.16 o 
  -7   4  12      225.45      203.27     21.55 o 
  -6   4  12       75.82       35.35     17.03 o 
  -5   4  12     1030.73      970.86     38.16 o 
  -4   4  12     1093.35     1022.86     29.21 o 
  -3   4  12     1808.78     1879.07     39.67 o 
  -2   4  12      745.18      709.08     29.74 o 
  -1   4  12        4.28        1.08     13.20 o 
   0   4  12      840.53     1057.71     38.27 o 
   1   4  12     2885.66     2755.99     56.76 o 
   2   4  12     3450.04     3408.22     63.97 o 
   3   4  12     1232.51     1229.81     64.75 o 
   4   4  12      302.83      263.92     24.27 o 
   5   4  12      576.00      504.79     46.29 o 
   6   4  12      179.81      181.03     22.44 o 
   7   4  12     1354.36     1454.52     47.25 o 
   8   4  12      206.72      249.26     29.22 o 
   9   4  12       45.45       39.19     24.05 o 
  10   4  12        7.32       26.12     24.72 o 
  11   4  12      422.81      481.33     52.20 o 
  12   4  12       81.14      124.36     30.08 o 
  13   4  12      111.84       96.21     37.55 o 
 -15   5  12      376.14      417.87     37.88 o 
 -14   5  12       29.83        8.02     26.33 o 
 -13   5  12        3.59      -23.49     20.46 o 
 -12   5  12       59.95       65.88     22.53 o 
 -11   5  12      631.36      674.38     33.93 o 
 -10   5  12        6.70        9.95     19.21 o 
  -9   5  12      549.70      549.52     30.08 o 
  -8   5  12      764.89      841.72     41.68 o 
  -7   5  12     1461.03     1568.81     43.00 o 
  -6   5  12      594.15      546.07     28.09 o 
  -5   5  12     2526.87     2724.97     51.56 o 
  -4   5  12        0.36      -21.61     14.61 o 
  -3   5  12        3.95      -24.61     16.40 o 
  -2   5  12      470.25      396.75     19.24 o 
  -1   5  12     2832.45     2859.50     84.20 o 
   0   5  12        4.56      -18.57     16.01 o 
   1   5  12      417.87      451.20     27.26 o 
   2   5  12       47.10       51.50     19.67 o 
   3   5  12      857.46      909.58     36.90 o 
   4   5  12      125.01      106.65     20.02 o 
   5   5  12     1375.10     1515.04     55.68 o 
   6   5  12       12.76        4.28     17.25 o 
   7   5  12      179.09      139.55     22.66 o 
   8   5  12      413.62      422.13     41.46 o 
   9   5  12     1069.49     1277.47     51.28 o 
  10   5  12       66.82       27.36     27.31 o 
  11   5  12       13.55      -30.37     22.24 o 
  12   5  12       13.55       66.22     28.77 o 
  13   5  12      343.37      341.86     39.09 o 
 -14   6  12      221.77      244.74     37.60 o 
 -13   6  12       17.95       -4.22     20.98 o 
 -12   6  12      184.26      197.04     25.28 o 
 -11   6  12        3.13      -27.97     18.67 o 
 -10   6  12      502.43      479.73     29.99 o 
  -9   6  12       22.89       31.27     19.24 o 
  -8   6  12     2014.11     2231.70     51.17 o 
  -7   6  12       56.22      122.75     20.01 o 
  -6   6  12      464.43      384.57     25.05 o 
  -5   6  12        0.85      -22.75     15.16 o 
  -4   6  12     1482.00     1501.62     76.43 o 
  -3   6  12      326.71      331.88     24.82 o 
  -2   6  12     1675.08     1813.00     46.38 o 
  -1   6  12      403.19      454.72     34.09 o 
   0   6  12      170.37      146.13     20.20 o 
   1   6  12        4.37      -22.40     14.94 o 
   2   6  12     1144.00     1171.10     58.23 o 
   3   6  12      236.59      191.22     22.23 o 
   4   6  12       42.56       19.52     17.37 o 
   5   6  12       18.36      -23.41     17.20 o 
   6   6  12     1685.74     1679.17     49.84 o 
   7   6  12       85.56      117.10     22.12 o 
   8   6  12      145.60      162.64     24.34 o 
   9   6  12        0.67       19.33     21.12 o 
  10   6  12      367.71      330.84     35.06 o 
  11   6  12       25.63       25.46     33.71 o 
  12   6  12      600.65      672.13     48.10 o 
 -14   7  12       30.40       27.73     23.99 o 
 -13   7  12       29.66       30.78     23.09 o 
 -12   7  12      338.41      326.01     28.98 o 
 -11   7  12      157.99      115.95     23.15 o 
 -10   7  12      601.75      631.41     33.29 o 
  -9   7  12        0.41      -26.92     17.95 o 
  -8   7  12        0.63        2.64     18.66 o 
  -7   7  12      584.00      638.37     41.35 o 
  -6   7  12     1892.60     2090.73     47.77 o 
  -5   7  12      171.46      202.23     30.08 o 
  -4   7  12     1503.44     1580.63     47.98 o 
  -3   7  12      219.39      244.49     29.92 o 
  -2   7  12      233.99      235.80     29.55 o 
  -1   7  12      807.65      872.63     36.66 o 
   0   7  12     1461.04     1532.89     44.94 o 
   1   7  12       10.90       17.11     16.53 o 
   2   7  12       93.55      125.16     20.51 o 
   3   7  12      638.48      586.60     31.89 o 
   4   7  12      416.35      333.64     34.06 o 
   5   7  12      308.68      310.48     29.15 o 
   6   7  12       15.04       13.93     18.89 o 
   7   7  12      127.63      117.51     22.78 o 
   8   7  12      221.19      238.71     27.36 o 
   9   7  12      228.03      235.64     41.35 o 
  10   7  12      230.52      262.04     29.54 o 
  11   7  12        1.27       13.83     26.67 o 
  12   7  12        0.57        2.31     27.08 o 
 -13   8  12      493.33      568.69     36.00 o 
 -12   8  12       71.32       79.52     24.37 o 
 -11   8  12      130.83      140.52     24.46 o 
 -10   8  12       22.56       29.11     20.06 o 
  -9   8  12      815.04      850.76     38.32 o 
  -8   8  12       50.35       28.29     19.50 o 
  -7   8  12     1118.04     1231.18     40.47 o 
  -6   8  12       25.41       11.42     19.71 o 
  -5   8  12      129.12       51.60     22.90 o 
  -4   8  12       28.21       47.11     22.72 o 
  -3   8  12     1606.83     1566.49     57.50 o 
  -2   8  12      105.67       75.13     27.29 o 
  -1   8  12      182.28      121.68     26.90 o 
   0   8  12      591.70      420.81     35.13 o 
   1   8  12     1015.94     1105.78     60.40 o 
   2   8  12      162.25      122.26     21.44 o 
   3   8  12      275.60      272.58     26.22 o 
   4   8  12        0.15      -22.43     17.55 o 
   5   8  12      291.10      262.48     26.63 o 
   6   8  12       67.03       29.17     25.24 o 
   7   8  12      957.94     1172.09     46.95 o 
   8   8  12        3.23      -15.98     19.96 o 
   9   8  12        0.21      -29.43     19.62 o 
  10   8  12        9.44       -1.90     22.10 o 
  11   8  12      214.58      202.07     34.00 o 
 -12   9  12      235.02      268.04     29.11 o 
 -11   9  12       74.89       85.35     23.72 o 
 -10   9  12      673.85      776.98     52.54 o 
  -9   9  12       72.79       84.18     21.59 o 
  -8   9  12        3.73      -27.33     18.22 o 
  -7   9  12        2.17      -13.32     20.27 o 
  -6   9  12      616.94      563.69     34.07 o 
  -5   9  12      240.37      254.63     29.55 o 
  -4   9  12       37.70       20.26     24.91 o 
  -3   9  12        1.69      -31.88     21.25 o 
  -2   9  12      727.47      692.30     43.28 o 
  -1   9  12      167.37      111.27     28.20 o 
   0   9  12     1008.88     1107.84     51.20 o 
   1   9  12       57.83       18.52     23.44 o 
   2   9  12       15.53       -6.20     22.83 o 
   3   9  12       39.78       13.29     19.03 o 
   4   9  12      478.03      444.13     37.06 o 
   5   9  12      512.82      500.33     33.23 o 
   6   9  12      137.40      106.82     28.67 o 
   7   9  12       51.83       28.21     25.28 o 
   8   9  12       40.71       32.48     25.69 o 
   9   9  12       80.07       12.31     26.01 o 
  10   9  12       23.14      -25.59     21.72 o 
  11   9  12       33.50      -19.69     24.06 o 
 -11  10  12        0.82      -19.30     20.99 o 
 -10  10  12        1.06      -23.77     23.12 o 
  -9  10  12      212.81      205.01     29.55 o 
  -8  10  12      238.76      220.08     28.75 o 
  -7  10  12      139.18      144.72     25.89 o 
  -6  10  12       30.71      -34.01     25.37 o 
  -5  10  12      102.04       85.74     30.64 o 
  -4  10  12      358.28      439.05     38.88 o 
  -3  10  12      322.35      283.77     34.02 o 
  -2  10  12      362.02      385.56     43.36 o 
  -1  10  12        4.96      -33.56     22.37 o 
   0  10  12      245.90      153.83     32.81 o 
   1  10  12      234.63      331.77     34.82 o 
   2  10  12     1686.17     1823.18     66.57 o 
   3  10  12       47.03       61.23     21.66 o 
   4  10  12      245.91      247.28     27.85 o 
   5  10  12       57.28       41.23     21.62 o 
   6  10  12      184.81      164.31     26.20 o 
   7  10  12      156.78      150.22     26.86 o 
   8  10  12       19.97       -3.20     22.05 o 
   9  10  12        2.12      -31.22     20.81 o 
  10  10  12       29.68       19.33     25.80 o 
 -10  11  12        0.85        1.65     24.25 o 
  -9  11  12      117.53       97.71     34.91 o 
  -8  11  12       61.82       13.55     28.56 o 
  -7  11  12      336.29      348.02     40.00 o 
  -6  11  12      164.12      139.13     32.97 o 
  -5  11  12      679.27      888.41     59.42 o 
  -4  11  12      191.09      228.22     48.75 o 
  -3  11  12       14.34       10.19     26.01 o 
  -2  11  12       70.14       58.66     28.39 o 
  -1  11  12      463.22      416.18     39.71 o 
   0  11  12        1.15      -35.61     23.74 o 
   1  11  12        1.70      -21.84     24.93 o 
   2  11  12      100.92       83.40     28.09 o 
   3  11  12      222.69      281.19     34.13 o 
   4  11  12       55.01       31.20     22.03 o 
   5  11  12      135.75      109.13     25.15 o 
   6  11  12       26.68        9.01     22.30 o 
   7  11  12       62.80       27.92     24.00 o 
   8  11  12        0.03      -32.52     21.68 o 
   9  11  12      228.52      213.79     37.75 o 
  -9  12  12       42.24       31.19     31.69 o 
  -8  12  12      517.19      627.65     50.14 o 
  -7  12  12       21.54       32.53     29.88 o 
  -6  12  12       43.03       12.95     29.39 o 
  -5  12  12      105.49      139.14     32.31 o 
  -4  12  12      269.84      307.69     38.04 o 
  -3  12  12      279.89      288.22     37.27 o 
  -2  12  12      330.94      340.53     39.85 o 
  -1  12  12       35.57        2.27     26.58 o 
   0  12  12        7.55      -28.11     24.89 o 
   1  12  12       99.67       89.94     28.31 o 
   2  12  12      120.84       87.04     29.29 o 
   3  12  12       76.64       55.55     27.84 o 
   4  12  12       52.30       19.66     27.14 o 
   5  12  12       25.37      -23.58     21.62 o 
   6  12  12      244.79      191.59     28.83 o 
   7  12  12      162.55      172.87     28.63 o 
  -7  13  12        6.45      -23.19     29.54 o 
  -6  13  12      194.55      182.61     36.88 o 
  -5  13  12        9.42       24.18     30.34 o 
  -4  13  12       23.84       38.00     30.74 o 
  -3  13  12       19.27        8.12     28.13 o 
  -2  13  12       82.54       17.81     29.61 o 
  -1  13  12      130.16      106.87     34.18 o 
   0  13  12       67.25       11.73     27.48 o 
   1  13  12        5.33      -46.32     39.25 o 
   2  13  12       36.52       17.65     26.61 o 
   3  13  12       32.86       32.76     28.66 o 
   4  13  12      218.90      188.21     34.86 o 
   5  13  12       16.49      -32.30     33.90 o 
  -4  14  12       13.69       56.32     32.22 o 
  -3  14  12      218.00      222.94     54.44 o 
  -2  14  12       39.42        7.20     30.64 o 
  -1  14  12        4.01       -3.13     29.04 o 
   0  14  12        2.50      -10.02     28.02 o 
   1  14  12      219.57      246.40     36.85 o 
   2  14  12        3.03        8.00     29.09 o 
 -15   0  13      276.94      319.67     74.62 o 
 -13   0  13       66.62       88.16     37.55 o 
 -11   0  13      917.82     1040.58     65.47 o 
  -9   0  13     1714.62     1900.17    109.78 o 
  -7   0  13      776.61      672.55     57.12 o 
  -5   0  13     4371.02     4636.91     86.19 o 
  -3   0  13     1270.88     1102.70     44.93 o 
  -1   0  13     2848.04     2713.11     62.84 o 
   1   0  13     1610.64     1596.80     48.82 o 
   3   0  13      157.18       35.00     14.03 o 
   5   0  13     3294.68     3940.89    136.71 o 
   7   0  13      735.23      814.87     80.79 o 
   9   0  13     1428.52     1694.65    105.56 o 
  11   0  13     1237.35     1258.13    101.23 o 
  13   0  13        1.63      -10.33     43.65 o 
 -15   1  13        0.11       39.90     26.80 o 
 -14   1  13       26.15       31.26     25.93 o 
 -13   1  13      141.10      133.01     28.01 o 
 -12   1  13      520.86      485.66     36.09 o 
 -11   1  13       89.27      123.59     26.12 o 
 -10   1  13       11.52       -1.83     21.44 o 
  -9   1  13      275.59      308.99     24.53 o 
  -8   1  13     1514.10     1619.41     44.23 o 
  -7   1  13     1520.43     1736.10     43.61 o 
  -6   1  13     1116.90     1254.52     35.34 o 
  -5   1  13      376.93      379.82     21.11 o 
  -4   1  13      475.11      470.80     22.20 o 
  -3   1  13      972.11      851.97     28.77 o 
  -2   1  13     2560.47     2885.15     45.76 o 
  -1   1  13     1763.89     1836.24     37.35 o 
   0   1  13       51.25       34.70     16.58 o 
   1   1  13       22.01        5.14     12.49 o 
   2   1  13     2554.57     2721.47     78.46 o 
   3   1  13      411.93      304.93     20.83 o 
   4   1  13     2063.72     2320.07     63.33 o 
   5   1  13       14.81       -5.42     26.45 o 
   6   1  13      539.91      443.23     42.06 o 
   7   1  13      753.53      840.10     58.61 o 
   8   1  13      984.90     1002.72     64.97 o 
   9   1  13      314.13      300.32     39.30 o 
  10   1  13       13.40       31.72     28.77 o 
  11   1  13       16.56       21.09     30.44 o 
  12   1  13      508.44      523.89     52.05 o 
  13   1  13      156.90      146.87     38.56 o 
 -15   2  13      111.86      139.75     30.79 o 
 -14   2  13      455.25      453.55     37.24 o 
 -13   2  13       77.08      100.05     27.36 o 
 -12   2  13       24.64       11.19     23.46 o 
 -11   2  13       12.78      -12.59     22.86 o 
 -10   2  13      935.24     1119.06     46.35 o 
  -9   2  13       76.31       69.20     19.31 o 
  -8   2  13      604.81      594.59     30.08 o 
  -7   2  13       47.28       32.93     18.45 o 
  -6   2  13     1200.11     1396.23     40.49 o 
  -5   2  13      680.25      779.48     37.16 o 
  -4   2  13     2808.67     3047.20     47.58 o 
  -3   2  13        1.89       -8.68     13.38 o 
  -2   2  13      246.10      221.72     18.13 o 
  -1   2  13     2071.66     2097.33     44.42 o 
   0   2  13     4231.84     4621.41     66.83 o 
   1   2  13     2880.46     3103.33     51.93 o 
   2   2  13     1198.90     1322.03     42.50 o 
   3   2  13        1.93      -24.31     16.21 o 
   4   2  13     1923.65     2046.79     55.36 o 
   5   2  13      584.07      619.77     37.19 o 
   6   2  13     1985.11     2053.00     61.90 o 
   7   2  13      512.63      458.26     65.38 o 
   8   2  13       47.21       31.92     31.79 o 
   9   2  13        1.44        2.07     27.35 o 
  10   2  13      428.42      443.79     47.64 o 
  11   2  13       10.46       -2.12     28.79 o 
  12   2  13       23.95       18.08     30.22 o 
  13   2  13        8.24       11.20     34.43 o 
 -15   3  13       27.14       58.65     27.20 o 
 -14   3  13        0.50       33.44     26.21 o 
 -13   3  13      473.91      454.55     36.45 o 
 -12   3  13       52.06       63.74     25.44 o 
 -11   3  13      841.49      941.34     68.08 o 
 -10   3  13       23.92       22.55     21.72 o 
  -9   3  13      138.73      124.93     25.31 o 
  -8   3  13       37.98       17.55     18.10 o 
  -7   3  13     1476.60     1575.02     42.24 o 
  -6   3  13        0.38      -17.51     15.93 o 
  -5   3  13        0.24      -12.98     16.20 o 
  -4   3  13       72.01       20.31     14.81 o 
  -3   3  13     2933.32     3141.45     48.40 o 
  -2   3  13        3.60        8.92     11.02 o 
  -1   3  13     3457.96     3637.91     51.28 o 
   0   3  13        1.51       -0.98     19.38 o 
   1   3  13     1354.95     1320.58     44.35 o 
   2   3  13       10.58       10.46     17.97 o 
   3   3  13     2984.37     3323.11     64.36 o 
   4   3  13       92.64       83.71     19.27 o 
   5   3  13      302.66      280.01     24.57 o 
   6   3  13        4.99       -3.92     20.36 o 
   7   3  13     1282.05     1523.01     65.57 o 
   8   3  13        6.20       32.46     21.84 o 
   9   3  13      763.38      924.66    113.33 o 
  10   3  13        1.15      -40.59     27.06 o 
  11   3  13       52.47       11.65     33.04 o 
  12   3  13        4.53      -42.28     28.19 o 
  13   3  13      426.56      422.34     50.59 o 
 -14   4  13      193.03      261.84     32.99 o 
 -13   4  13      351.54      376.43     34.76 o 
 -12   4  13        7.32       25.09     24.43 o 
 -11   4  13        7.60        2.35     19.38 o 
 -10   4  13      598.90      641.79     32.96 o 
  -9   4  13      461.78      462.16     28.54 o 
  -8   4  13      207.75      258.21     23.84 o 
  -7   4  13        1.91        0.78     17.39 o 
  -6   4  13     1374.34     1369.80     39.96 o 
  -5   4  13      609.04      500.88     26.50 o 
  -4   4  13     1587.44     1681.58     41.73 o 
  -3   4  13        4.51      -14.64      9.76 o 
  -2   4  13       80.24       27.58     14.31 o 
  -1   4  13     1854.56     1734.75     46.24 o 
   0   4  13     2120.66     2237.33     72.51 o 
   1   4  13      759.48      672.78     45.89 o 
   2   4  13     1119.48     1381.08     65.42 o 
   3   4  13        4.30       -1.35     17.29 o 
   4   4  13      356.67      368.04     37.01 o 
   5   4  13      642.92      597.90     31.98 o 
   6   4  13     1304.06     1426.23     57.47 o 
   7   4  13       74.96       75.97     20.76 o 
   8   4  13        0.66       -4.33     21.90 o 
   9   4  13      200.54      237.37     31.13 o 
  10   4  13      319.95      358.04     35.93 o 
  11   4  13       72.62       46.87     26.78 o 
  12   4  13       35.75       34.63     33.43 o 
 -14   5  13        1.53       10.56     26.41 o 
 -13   5  13      124.99      173.63     29.96 o 
 -12   5  13      403.33      397.54     29.64 o 
 -11   5  13        3.36      -13.12     19.48 o 
 -10   5  13       49.84       70.99     21.33 o 
  -9   5  13      387.29      366.69     27.19 o 
  -8   5  13      850.63      937.12     36.87 o 
  -7   5  13     1111.70     1219.81     41.97 o 
  -6   5  13     1498.51     1778.66     58.03 o 
  -5   5  13      146.59      109.54     18.80 o 
  -4   5  13       83.49       47.76     15.04 o 
  -3   5  13      268.11      262.88     27.27 o 
  -2   5  13     1423.43     1623.25     45.62 o 
  -1   5  13      760.66      834.87     46.39 o 
   0   5  13      234.94      249.46     23.76 o 
   1   5  13       55.05       21.71     17.98 o 
   2   5  13     1863.33     2016.58     51.69 o 
   3   5  13       75.08      122.40     20.16 o 
   4   5  13      591.77      620.58     32.67 o 
   5   5  13        1.10        0.79     17.89 o 
   6   5  13      720.06      734.04     69.50 o 
   7   5  13      125.67      152.27     23.67 o 
   8   5  13      954.94     1163.72     79.51 o 
   9   5  13      107.52       91.43     26.64 o 
  10   5  13        0.76      -23.34     23.10 o 
  11   5  13        0.78        6.09     25.97 o 
  12   5  13      479.27      489.71     43.30 o 
 -13   6  13       55.83       48.15     23.58 o 
 -12   6  13        5.31       -6.78     21.12 o 
 -11   6  13      160.00      102.38     23.41 o 
 -10   6  13       92.37       50.56     21.31 o 
  -9   6  13      799.83      936.97     46.83 o 
  -8   6  13       27.12       41.31     19.60 o 
  -7   6  13       12.41      -11.97     18.24 o 
  -6   6  13       51.96       41.99     18.41 o 
  -5   6  13     1128.67     1236.18     38.34 o 
  -4   6  13      180.19      183.22     22.82 o 
  -3   6  13      779.05      699.68     41.72 o 
  -2   6  13       54.21       -0.46     21.36 o 
  -1   6  13      324.38      263.75     23.72 o 
   0   6  13      115.39       86.69     22.96 o 
   1   6  13      632.63      600.45     32.25 o 
   2   6  13       37.98        2.27     16.85 o 
   3   6  13      198.13      173.31     22.50 o 
   4   6  13       91.12       86.19     20.18 o 
   5   6  13     1121.97     1226.63     44.41 o 
   6   6  13        2.20       20.00     19.11 o 
   7   6  13       89.95       56.89     20.82 o 
   8   6  13       92.73       81.70     23.06 o 
   9   6  13      644.71      640.29     44.62 o 
  10   6  13       52.91       96.74     33.71 o 
  11   6  13      485.81      461.31     42.62 o 
  12   6  13        6.00       57.08     30.45 o 
 -13   7  13       81.59       80.42     25.30 o 
 -12   7  13      271.61      299.36     29.06 o 
 -11   7  13      315.53      346.97     29.48 o 
 -10   7  13       29.88       25.92     20.63 o 
  -9   7  13       21.92      -23.11     19.13 o 
  -8   7  13      279.05      267.70     25.33 o 
  -7   7  13      828.19      930.84     37.33 o 
  -6   7  13      466.63      537.15     33.31 o 
  -5   7  13      143.46      105.03     23.74 o 
  -4   7  13      108.85       13.99     40.24 o 
  -3   7  13      305.63      237.02     38.45 o 
  -2   7  13      460.95      454.44     35.68 o 
  -1   7  13      395.16      334.30     32.70 o 
   0   7  13        8.58      -13.67     16.52 o 
   1   7  13       97.59       47.62     18.62 o 
   2   7  13      639.45      726.30     35.43 o 
   3   7  13      177.46      150.93     22.25 o 
   4   7  13      252.57      264.22     26.08 o 
   5   7  13       54.39       28.55     19.66 o 
   6   7  13       99.43      102.16     23.14 o 
   7   7  13      640.75      654.58     37.52 o 
   8   7  13      212.95      222.96     29.27 o 
   9   7  13       81.79       58.59     23.98 o 
  10   7  13        0.92        0.34     25.45 o 
  11   7  13       99.91      181.11     34.50 o 
 -12   8  13        1.25       42.74     22.83 o 
 -11   8  13       41.95       76.93     27.67 o 
 -10   8  13      261.01      234.64     26.66 o 
  -9   8  13        6.70        1.27     19.50 o 
  -8   8  13      519.83      484.72     29.94 o 
  -7   8  13        2.61      -29.63     19.75 o 
  -6   8  13      144.37      128.79     23.48 o 
  -5   8  13       15.56      -35.96     28.11 o 
  -4   8  13      487.44      481.96     39.16 o 
  -3   8  13        1.79      -32.34     21.56 o 
  -2   8  13        0.49      -14.90     22.92 o 
  -1   8  13      188.05      220.97     30.82 o 
   0   8  13      917.17      820.33     47.30 o 
   1   8  13      195.91      205.81     24.14 o 
   2   8  13       84.58       51.97     22.04 o 
   3   8  13        5.61      -25.90     17.27 o 
   4   8  13      537.16      611.10     39.80 o 
   5   8  13        1.60       -9.74     19.84 o 
   6   8  13      546.41      546.08     34.88 o 
   7   8  13       12.70        0.61     20.14 o 
   8   8  13       15.05       -6.32     21.11 o 
   9   8  13       14.23        0.35     21.95 o 
  10   8  13      286.86      276.31     31.92 o 
 -11   9  13      297.57      307.42     29.40 o 
 -10   9  13       10.57       -1.61     23.78 o 
  -9   9  13       12.58       -3.87     22.87 o 
  -8   9  13       53.72      -12.09     23.89 o 
  -7   9  13      216.99      203.29     27.19 o 
  -6   9  13       14.32      -28.58     24.25 o 
  -5   9  13       20.10      -35.75     23.84 o 
  -4   9  13        8.13      -20.34     22.78 o 
  -3   9  13      436.33      494.17     40.59 o 
  -2   9  13      155.73      132.17     29.00 o 
  -1   9  13      418.42      449.48     38.14 o 
   0   9  13        3.09      -12.18     23.72 o 
   1   9  13       51.69       44.72     25.32 o 
   2   9  13      330.86      335.52     28.76 o 
   3   9  13      426.88      354.09     29.87 o 
   4   9  13      250.29      207.16     27.37 o 
   5   9  13        3.84      -17.15     19.10 o 
   6   9  13        0.41        5.11     20.35 o 
   7   9  13      283.21      233.61     28.86 o 
   8   9  13       24.88       22.84     27.31 o 
   9   9  13       47.16        5.02     27.68 o 
  10   9  13        0.00      -31.66     28.45 o 
 -10  10  13       86.22       60.75     26.83 o 
  -9  10  13      143.88      135.34     28.03 o 
  -8  10  13       69.24       64.67     24.57 o 
  -7  10  13        1.01      -38.07     25.38 o 
  -6  10  13       38.34      -28.77     24.96 o 
  -5  10  13      297.98      310.34     36.21 o 
  -4  10  13      167.62      163.80     31.06 o 
  -3  10  13       53.00       -9.22     25.58 o 
  -2  10  13       30.81       27.16     41.36 o 
  -1  10  13      401.46      427.79     39.27 o 
   0  10  13       63.63       21.23     26.72 o 
   1  10  13      479.85      566.40     43.03 o 
   2  10  13      138.25      110.65     53.40 o 
   3  10  13        2.83      -28.48     24.37 o 
   4  10  13        0.51      -25.21     24.06 o 
   5  10  13      203.53      173.06     39.51 o 
   6  10  13      103.05       96.10     24.65 o 
   7  10  13       28.14      -12.62     22.54 o 
   8  10  13        4.47      -32.16     21.44 o 
   9  10  13       94.29       82.89     26.95 o 
  -9  11  13        8.34      -27.75     28.64 o 
  -8  11  13      185.23      202.60     35.68 o 
  -7  11  13       32.06       -1.52     28.45 o 
  -6  11  13      303.94      310.81     38.97 o 
  -5  11  13      154.23      132.10     32.25 o 
  -4  11  13       15.54       16.07     27.05 o 
  -3  11  13      135.74      162.46     32.80 o 
  -2  11  13      321.46      322.47     48.95 o 
  -1  11  13       27.25      -13.40     25.83 o 
   0  11  13        2.63       -6.28     25.22 o 
   1  11  13       31.37       26.60     29.27 o 
   2  11  13      492.61      539.35     42.75 o 
   3  11  13       76.53       69.32     29.46 o 
   4  11  13       53.17       14.72     26.76 o 
   5  11  13       20.60        3.30     22.15 o 
   6  11  13      169.00      143.42     27.63 o 
   7  11  13        0.25      -33.60     22.40 o 
  -8  12  13        8.14        5.37     31.53 o 
  -7  12  13       37.08        4.74     29.49 o 
  -6  12  13       29.09       33.96     30.81 o 
  -5  12  13      134.63      118.11     32.72 o 
  -4  12  13       81.81       59.62     30.55 o 
  -3  12  13      150.19      158.59     33.85 o 
  -2  12  13        0.29      -29.02     25.68 o 
  -1  12  13        2.41        4.13     26.98 o 
   0  12  13       64.23        8.55     26.62 o 
   1  12  13       55.07       81.15     29.96 o 
   2  12  13       32.57       33.40     28.26 o 
   3  12  13       25.53       -3.03     26.22 o 
   4  12  13       47.74       20.78     28.84 o 
   5  12  13      136.14       77.59     30.75 o 
   6  12  13       67.02        2.37     24.51 o 
  -5  13  13        0.47      -31.89     28.94 o 
  -4  13  13        0.10       -5.12     28.37 o 
  -3  13  13      198.63      190.94     36.49 o 
  -2  13  13       12.83       -2.00     28.70 o 
  -1  13  13      123.00      117.38     32.72 o 
   0  13  13       12.12      -20.59     26.50 o 
   1  13  13       42.86       20.76     28.08 o 
   2  13  13        3.26        3.92     27.25 o 
   3  13  13      140.00      151.38     33.69 o 
 -14   0  14       31.27       36.70     36.93 o 
 -12   0  14      485.32      422.27     50.24 o 
 -10   0  14      677.18      691.61    125.40 o 
  -8   0  14      230.47      178.04     38.06 o 
  -6   0  14     4637.25     5308.70    111.23 o 
  -4   0  14      759.37     1056.04     47.46 o 
  -2   0  14      150.72       73.28     37.81 o 
   0   0  14     2241.48     2667.83     85.86 o 
   2   0  14      273.61      189.18     29.82 o 
   4   0  14     1631.12     2015.48    106.36 o 
   6   0  14       64.61       58.89     40.00 o 
   8   0  14      994.37     1276.16     96.24 o 
  10   0  14      467.15      540.71     70.97 o 
  12   0  14       48.55       79.06     52.28 o 
 -14   1  14       92.37      124.94     30.08 o 
 -13   1  14      324.72      302.54     40.17 o 
 -12   1  14        9.73       12.82     24.59 o 
 -11   1  14        0.88       -4.49     23.60 o 
 -10   1  14      203.80      215.19     28.14 o 
  -9   1  14      566.21      624.22     51.21 o 
  -8   1  14      938.42      908.02     51.80 o 
  -7   1  14      587.53      606.56     30.39 o 
  -6   1  14      119.20      157.11     17.98 o 
  -5   1  14      457.31      380.11     22.45 o 
  -4   1  14      392.04      369.48     21.48 o 
  -3   1  14     1423.80     1402.22     35.26 o 
  -2   1  14      275.64      309.12     20.22 o 
  -1   1  14       87.82       37.62     14.76 o 
   0   1  14       27.65      -19.18     12.79 o 
   1   1  14     1689.23     1852.05     47.67 o 
   2   1  14      143.45      148.55     20.73 o 
   3   1  14      537.54      608.05     35.89 o 
   4   1  14      178.69      145.19     24.16 o 
   5   1  14      235.24      236.77     27.37 o 
   6   1  14      603.30      574.35     46.83 o 
   7   1  14      761.27      705.09     52.74 o 
   8   1  14       96.08      138.43     33.31 o 
   9   1  14        6.28       22.13     28.31 o 
  10   1  14       46.65       22.32     32.61 o 
  11   1  14      354.88      349.86     45.58 o 
  12   1  14       54.02       51.19     33.41 o 
 -14   2  14       97.25      149.11     30.64 o 
 -13   2  14       12.83       11.88     25.32 o 
 -12   2  14       26.53       47.02     24.93 o 
 -11   2  14      594.43      550.93     37.39 o 
 -10   2  14      143.55      176.93     27.23 o 
  -9   2  14      137.36      135.18     21.62 o 
  -8   2  14        1.79        2.34     18.01 o 
  -7   2  14      658.81      604.81     30.53 o 
  -6   2  14      307.14      298.58     23.72 o 
  -5   2  14     1411.09     1478.70     36.61 o 
  -4   2  14       24.29       -7.45     13.73 o 
  -3   2  14      248.90      247.49     18.79 o 
  -2   2  14      507.65      497.40     22.97 o 
  -1   2  14     4063.69     4781.96     68.99 o 
   0   2  14     1442.05     1582.48     40.79 o 
   1   2  14      315.97      301.20     24.72 o 
   2   2  14       87.72       55.07     19.52 o 
   3   2  14     1106.59     1264.74     41.81 o 
   4   2  14      155.97      154.79     24.37 o 
   5   2  14      676.57      851.05     47.87 o 
   6   2  14      113.51      122.15     38.91 o 
   7   2  14      153.50       89.27     29.59 o 
   8   2  14       13.42      -16.77     24.69 o 
   9   2  14      374.78      343.23     45.12 o 
  10   2  14        6.91      -45.76     47.69 o 
  11   2  14       20.54       -1.46     30.04 o 
  12   2  14       23.60      -22.54     29.95 o 
 -14   3  14      361.97      353.73     35.76 o 
 -13   3  14        8.38        2.87     25.34 o 
 -12   3  14      279.90      290.82     32.97 o 
 -11   3  14        0.12       38.46     24.67 o 
 -10   3  14       35.07       -2.05     21.02 o 
  -9   3  14        4.68      -11.26     18.27 o 
  -8   3  14      931.21     1042.43     38.79 o 
  -7   3  14        1.01      -23.73     15.82 o 
  -6   3  14       48.27        5.47     20.86 o 
  -5   3  14       97.66       92.75     22.24 o 
  -4   3  14     1957.36     2171.90     41.72 o 
  -3   3  14       32.25       23.59     14.30 o 
  -2   3  14      836.05      977.63     34.24 o 
  -1   3  14       31.54       17.96     17.69 o 
   0   3  14      666.24      528.20     38.28 o 
   1   3  14       63.38       46.21     19.47 o 
   2   3  14     2377.29     2808.15     59.36 o 
   3   3  14       24.37       32.65     17.98 o 
   4   3  14       56.92       62.98     18.73 o 
   5   3  14        7.72       24.68     21.19 o 
   6   3  14      901.88     1084.37     51.55 o 
   7   3  14       12.46        3.48     20.85 o 
   8   3  14      390.33      410.47     50.45 o 
   9   3  14       34.51       -3.59     27.29 o 
  10   3  14       84.05       27.70     36.30 o 
  11   3  14       14.14       23.02     31.53 o 
  12   3  14      126.99      122.79     48.11 o 
 -14   4  14      145.34      208.25     32.82 o 
 -13   4  14       21.18       47.43     26.75 o 
 -12   4  14        3.41       12.68     24.45 o 
 -11   4  14      445.88      456.41     30.56 o 
 -10   4  14       73.07       87.92     21.81 o 
  -9   4  14       69.00       65.44     20.74 o 
  -8   4  14        5.40       -2.73     18.50 o 
  -7   4  14      553.98      514.04     29.28 o 
  -6   4  14      208.10      217.69     22.29 o 
  -5   4  14     1183.93     1343.10     42.68 o 
  -4   4  14      147.87       81.04     17.72 o 
  -3   4  14        4.33      -15.27     12.98 o 
  -2   4  14      920.99      821.46     58.55 o 
  -1   4  14     1694.24     2009.33     66.84 o 
   0   4  14      441.70      481.13     29.14 o 
   1   4  14      316.36      329.55     26.19 o 
   2   4  14      348.59      287.27     25.06 o 
   3   4  14      176.64      143.76     21.38 o 
   4   4  14      895.30      974.96     39.96 o 
   5   4  14      601.17      703.11     49.24 o 
   6   4  14       15.79       -8.00     21.38 o 
   7   4  14       12.23       12.88     22.74 o 
   8   4  14      343.31      394.59     35.91 o 
   9   4  14      184.32      176.06     41.45 o 
  10   4  14       37.13      -21.59     27.32 o 
  11   4  14       22.42       44.57     34.87 o 
  12   4  14      175.03      205.17     43.20 o 
 -13   5  14      207.30      187.55     30.86 o 
 -12   5  14       73.31       43.99     22.33 o 
 -11   5  14        0.27      -22.64     19.68 o 
 -10   5  14      118.04       89.01     22.10 o 
  -9   5  14      421.52      478.87     30.32 o 
  -8   5  14      806.55      945.42     76.33 o 
  -7   5  14      364.15      389.79     27.02 o 
  -6   5  14      266.55      234.69     22.77 o 
  -5   5  14      189.14      193.22     21.64 o 
  -4   5  14       79.21       83.42     20.24 o 
  -3   5  14      698.98      696.44     42.09 o 
  -2   5  14      528.53      414.43     40.48 o 
  -1   5  14       82.67       55.29     18.94 o 
   0   5  14      120.19      112.93     20.85 o 
   1   5  14     1068.09     1157.20     41.57 o 
   2   5  14      112.86       60.90     18.97 o 
   3   5  14       99.25       64.68     19.48 o 
   4   5  14       30.70       -5.87     18.00 o 
   5   5  14      608.67      625.56     35.63 o 
   6   5  14       46.88       52.79     20.87 o 
   7   5  14      631.06      690.80     43.81 o 
   8   5  14      131.30      165.34     32.07 o 
   9   5  14       30.35       20.63     24.56 o 
  10   5  14        1.77       11.63     26.62 o 
  11   5  14      330.51      348.91     49.10 o 
 -13   6  14        0.22      -38.11     25.40 o 
 -12   6  14      144.28      147.86     25.54 o 
 -11   6  14       19.08      -24.64     25.03 o 
 -10   6  14      222.41      250.83     26.15 o 
  -9   6  14       19.50        1.92     19.40 o 
  -8   6  14      104.00       76.12     25.01 o 
  -7   6  14       18.92       19.71     18.73 o 
  -6   6  14      908.12     1004.07     37.61 o 
  -5   6  14        0.61      -13.24     18.16 o 
  -4   6  14      238.59      199.05     30.30 o 
  -3   6  14       10.76      -22.05     21.82 o 
  -2   6  14      223.33      210.34     28.89 o 
  -1   6  14       33.95       -8.31     21.18 o 
   0   6  14      349.29      320.61     26.06 o 
   1   6  14      140.04      112.67     20.71 o 
   2   6  14      284.12      264.60     31.47 o 
   3   6  14      304.32      290.93     26.92 o 
   4   6  14      795.29      870.38     39.77 o 
   5   6  14       10.66       12.82     23.61 o 
   6   6  14        0.83       -8.01     19.33 o 
   7   6  14      192.21      220.98     26.60 o 
   8   6  14      655.47      674.08     45.36 o 
   9   6  14       58.47       89.74     27.84 o 
  10   6  14      290.15      324.93     38.08 o 
  11   6  14        3.42       19.46     28.78 o 
 -12   7  14        5.67       -6.56     21.81 o 
 -11   7  14      119.12       94.00     23.98 o 
 -10   7  14       43.24       20.25     21.28 o 
  -9   7  14       93.98      120.94     23.17 o 
  -8   7  14      248.67      247.28     25.58 o 
  -7   7  14      253.87      273.38     28.53 o 
  -6   7  14        0.92       -9.60     19.52 o 
  -5   7  14        0.31      -32.30     21.53 o 
  -4   7  14      346.11      238.44     32.46 o 
  -3   7  14      346.29      383.22     35.90 o 
  -2   7  14       15.25        9.47     22.51 o 
  -1   7  14        1.06      -30.28     21.20 o 
   0   7  14      388.00      396.81     36.52 o 
   1   7  14      393.12      394.07     31.02 o 
   2   7  14       47.48       62.32     25.67 o 
   3   7  14      204.58      196.62     24.79 o 
   4   7  14      282.86      245.64     26.40 o 
   5   7  14       52.19       48.67     21.28 o 
   6   7  14      704.86      709.05     62.82 o 
   7   7  14      248.55      228.41     28.10 o 
   8   7  14       24.00       -3.55     22.21 o 
   9   7  14        3.00       13.08     29.79 o 
  10   7  14      174.27      194.31     33.95 o 
 -11   8  14      235.42      245.33     28.15 o 
 -10   8  14        6.17       -7.99     20.58 o 
  -9   8  14       40.22       16.08     23.97 o 
  -8   8  14       23.22        3.57     21.79 o 
  -7   8  14      119.52      129.20     25.32 o 
  -6   8  14        0.72      -24.00     24.27 o 
  -5   8  14      133.76      181.55     31.41 o 
  -4   8  14        0.05      -21.96     23.30 o 
  -3   8  14      144.29       63.30     26.53 o 
  -2   8  14       45.53       45.15     25.65 o 
  -1   8  14      742.85      695.56     67.90 o 
   0   8  14      180.00      204.12     30.25 o 
   1   8  14       28.82       26.63     27.50 o 
   2   8  14       13.11      -16.85     18.35 o 
   3   8  14      504.07      485.35     43.24 o 
   4   8  14        8.56       -0.28     20.57 o 
   5   8  14      244.25      253.43     28.58 o 
   6   8  14       13.13       33.12     26.19 o 
   7   8  14      140.54      187.20     28.14 o 
   8   8  14       27.13       42.38     23.58 o 
   9   8  14      261.86      308.91     38.64 o 
 -10   9  14        0.06      -33.60     22.40 o 
  -9   9  14       37.29        6.43     23.32 o 
  -8   9  14      102.76       51.45     35.02 o 
  -7   9  14        0.74      -37.17     26.75 o 
  -6   9  14        3.45      -24.32     25.65 o 
  -5   9  14       82.08       44.23     29.09 o 
  -4   9  14      305.21      314.31     36.24 o 
  -3   9  14       36.66       22.99     26.35 o 
  -2   9  14       89.11       72.58     28.33 o 
  -1   9  14       30.99       20.43     26.22 o 
   0   9  14      290.01      264.70     34.67 o 
   1   9  14      211.55      190.49     32.54 o 
   2   9  14      553.48      665.68     44.43 o 
   3   9  14       26.43       -5.74     20.13 o 
   4   9  14        2.92       -2.32     20.97 o 
   5   9  14       18.83       10.60     21.89 o 
   6   9  14      446.56      427.40     34.36 o 
   7   9  14        2.79       -7.73     27.73 o 
   8   9  14      183.35      194.62     29.64 o 
  -9  10  14       34.01      -41.61     27.74 o 
  -8  10  14        9.08      -28.36     28.51 o 
  -7  10  14       36.83       10.09     27.46 o 
  -6  10  14      143.23      138.08     32.59 o 
  -5  10  14      119.20      118.46     37.89 o 
  -4  10  14        5.82      -15.09     33.35 o 
  -3  10  14       18.59      -11.17     25.63 o 
  -2  10  14      395.64      487.68     46.92 o 
  -1  10  14       46.73       50.85     26.91 o 
   0  10  14      123.14       99.03     29.80 o 
   1  10  14      105.11      131.12     29.82 o 
   2  10  14      178.50      247.76     34.17 o 
   3  10  14        1.08       12.20     27.32 o 
   4  10  14      302.34      249.10     34.63 o 
   5  10  14       72.27       68.72     29.66 o 
   6  10  14       24.22       -2.18     28.19 o 
   7  10  14        0.15       -8.49     28.35 o 
  -8  11  14       23.96       33.11     30.43 o 
  -7  11  14      111.84      140.24     36.74 o 
  -6  11  14       31.57       50.41     30.41 o 
  -5  11  14       79.06       44.86     29.54 o 
  -4  11  14       32.36       13.64     28.19 o 
  -3  11  14      328.95      300.49     37.12 o 
  -2  11  14        0.15       17.12     27.03 o 
  -1  11  14        0.25      -17.93     24.92 o 
   0  11  14        0.21      -33.05     25.44 o 
   1  11  14      443.68      437.67     40.84 o 
   2  11  14        1.24       -5.82     27.49 o 
   3  11  14       66.86        2.24     26.72 o 
   4  11  14        8.74      -10.44     27.54 o 
   5  11  14      198.62      231.32     37.33 o 
   6  11  14       10.71      -21.67     23.50 o 
  -6  12  14      137.20      206.51     37.56 o 
  -5  12  14        1.04      -21.83     28.03 o 
  -4  12  14       84.32      107.05     41.64 o 
  -3  12  14       12.94        1.79     32.30 o 
  -2  12  14       28.19       24.13     29.84 o 
  -1  12  14       51.93      -21.48     26.31 o 
   0  12  14       41.15       20.87     32.03 o 
   1  12  14        0.04      -22.14     27.62 o 
   2  12  14       21.23      -18.40     28.39 o 
   3  12  14       26.33        5.73     28.85 o 
   4  12  14      126.33      103.59     33.90 o 
  -1  13  14        0.44      -18.64     30.50 o 
 -13   0  15      190.57      168.12     43.04 o 
 -11   0  15      247.51      318.25     46.60 o 
  -9   0  15       33.63       30.89     46.25 o 
  -7   0  15     1308.87     1314.32    113.08 o 
  -5   0  15      885.19      934.67     45.83 o 
  -3   0  15        1.53      -26.59     17.73 o 
  -1   0  15      109.83      101.34     22.00 o 
   1   0  15        8.12      -44.61     33.30 o 
   3   0  15      330.41      299.81     50.63 o 
   5   0  15        4.44        2.83     35.77 o 
   7   0  15      474.59      602.67     72.21 o 
   9   0  15       61.23       70.86     43.54 o 
  11   0  15      151.95      192.60     55.47 o 
 -13   1  15       10.61        3.07     25.61 o 
 -12   1  15       15.35       27.53     25.49 o 
 -11   1  15      138.90      127.90     27.18 o 
 -10   1  15      260.49      264.08     30.65 o 
  -9   1  15      338.45      343.24     32.81 o 
  -8   1  15      143.32      172.98     26.70 o 
  -7   1  15       16.75       -7.50     26.78 o 
  -6   1  15      129.06       73.15     19.22 o 
  -5   1  15       47.10       45.35     15.93 o 
  -4   1  15      382.69      303.98     20.90 o 
  -3   1  15       53.52       21.60     14.41 o 
  -2   1  15       15.71      -21.31     14.21 o 
  -1   1  15       99.19       63.39     14.96 o 
   0   1  15      777.03      813.98     43.88 o 
   1   1  15        8.73        5.48     16.00 o 
   2   1  15       57.01       35.26     20.21 o 
   3   1  15      155.79      144.43     23.88 o 
   4   1  15       84.39       56.47     48.00 o 
   5   1  15      263.80      326.46     38.16 o 
   6   1  15      216.35      231.98     65.96 o 
   7   1  15        0.10      -11.27     25.19 o 
   8   1  15        8.69      -30.27     24.03 o 
   9   1  15       39.14       12.73     29.16 o 
  10   1  15      118.66      116.83     34.68 o 
  11   1  15        8.43       -1.84     32.10 o 
 -13   2  15        2.87       21.24     26.64 o 
 -12   2  15      186.51      152.44     29.29 o 
 -11   2  15      122.72      104.48     27.10 o 
 -10   2  15       69.78       66.26     24.30 o 
  -9   2  15       32.73        0.68     24.12 o 
  -8   2  15      339.64      290.14     25.71 o 
  -7   2  15       71.70       46.75     19.00 o 
  -6   2  15      300.25      303.11     24.52 o 
  -5   2  15       15.86      -19.93     21.89 o 
  -4   2  15       43.00      -22.19     15.16 o 
  -3   2  15      112.73       85.39     16.07 o 
  -2   2  15     1114.72     1001.68     31.86 o 
  -1   2  15      111.78      133.77     20.32 o 
   0   2  15       64.12       43.89     18.09 o 
   1   2  15       43.30       34.74     22.95 o 
   2   2  15      137.27       98.84     19.31 o 
   3   2  15       27.01       31.92     19.84 o 
   4   2  15       64.45       70.39     23.00 o 
   5   2  15       10.88        9.33     20.08 o 
   6   2  15       55.65       31.76     26.79 o 
   7   2  15        1.09      -31.75     23.33 o 
   8   2  15      294.97      299.11     41.45 o 
   9   2  15        9.35       16.08     28.93 o 
  10   2  15       11.86      -29.84     46.76 o 
  11   2  15       62.59       40.58     32.78 o 
 -13   3  15      198.56      235.34     32.46 o 
 -12   3  15        0.07       17.52     24.75 o 
 -11   3  15       22.54       -7.37     26.01 o 
 -10   3  15        0.14      -20.99     25.70 o 
  -9   3  15      209.60      181.33     24.17 o 
  -8   3  15       56.39       33.12     18.93 o 
  -7   3  15        0.05      -25.07     16.71 o 
  -6   3  15       38.16       15.63     18.79 o 
  -5   3  15      762.02      877.19     48.94 o 
  -4   3  15       18.73      -12.02     16.01 o 
  -3   3  15      262.43      314.77     20.89 o 
  -2   3  15      120.27       74.99     19.83 o 
  -1   3  15      338.57      353.74     26.23 o 
   0   3  15        0.87        6.79     16.89 o 
   1   3  15     1362.27     1500.27     45.11 o 
   2   3  15       30.09       21.97     17.63 o 
   3   3  15       52.22       14.73     17.39 o 
   4   3  15       54.23       41.80     21.35 o 
   5   3  15      384.71      436.75     62.26 o 
   6   3  15        0.31      -15.31     19.74 o 
   7   3  15       40.35        7.10     26.20 o 
   8   3  15       36.60      -14.39     26.46 o 
   9   3  15       45.89       45.72     30.95 o 
  10   3  15       48.01        1.20     47.07 o 
  11   3  15       18.14      -11.67     62.34 o 
 -13   4  15        3.04       28.99     27.21 o 
 -12   4  15      223.57      285.78     45.06 o 
 -11   4  15       13.98        2.89     24.48 o 
 -10   4  15      101.92       94.32     22.87 o 
  -9   4  15       10.52       10.58     18.80 o 
  -8   4  15      199.27      171.22     22.84 o 
  -7   4  15        9.79      -25.26     17.59 o 
  -6   4  15      613.01      559.39     40.00 o 
  -5   4  15      129.69      107.16     20.32 o 
  -4   4  15        1.96      -14.49     18.62 o 
  -3   4  15      390.78      409.56     35.23 o 
  -2   4  15      579.04      548.70     32.47 o 
  -1   4  15       51.10       82.71     22.58 o 
   0   4  15      199.52      184.01     22.91 o 
   1   4  15      304.23      290.99     26.15 o 
   2   4  15      177.54      213.76     24.28 o 
   3   4  15      499.11      528.40     33.21 o 
   4   4  15      139.60      161.86     22.97 o 
   5   4  15       26.89       29.54     22.30 o 
   6   4  15        8.07       -9.08     22.14 o 
   7   4  15      109.90       83.14     26.72 o 
   8   4  15      193.32      142.25     29.24 o 
   9   4  15        2.02      -36.57     37.63 o 
  10   4  15       11.35       -1.40     31.11 o 
 -12   5  15        2.99      -35.28     24.86 o 
 -11   5  15       10.94      -29.07     20.60 o 
 -10   5  15      198.73      201.10     25.70 o 
  -9   5  15      260.40      274.88     26.27 o 
  -8   5  15       44.69       35.39     22.44 o 
  -7   5  15      242.92      268.91     25.12 o 
  -6   5  15      224.35      203.29     25.96 o 
  -5   5  15       67.77       59.44     20.99 o 
  -4   5  15      200.25      212.49     29.54 o 
  -3   5  15      145.01      110.18     26.08 o 
  -2   5  15       64.92      -18.63     22.27 o 
  -1   5  15      124.66      125.05     28.24 o 
   0   5  15      624.65      653.99     49.32 o 
   1   5  15       35.89        0.16     17.27 o 
   2   5  15        7.82      -23.98     15.99 o 
   3   5  15       42.72       40.63     19.34 o 
   4   5  15      296.88      347.30     28.95 o 
   5   5  15       54.80       35.84     24.88 o 
   6   5  15      256.78      299.20     34.03 o 
   7   5  15       64.09       60.73     26.87 o 
   8   5  15       23.38       28.11     26.23 o 
   9   5  15        0.37      -21.46     25.36 o 
  10   5  15      203.99      287.81     44.19 o 
 -12   6  15        6.45       -3.21     22.58 o 
 -11   6  15       92.90       58.73     23.73 o 
 -10   6  15        0.13       -6.30     20.67 o 
  -9   6  15       58.45       12.84     20.41 o 
  -8   6  15       10.50       -0.91     21.22 o 
  -7   6  15      869.77      950.99    123.33 o 
  -6   6  15       27.89       24.82     34.07 o 
  -5   6  15      190.75      167.71     30.13 o 
  -4   6  15      117.78       71.78     26.49 o 
  -3   6  15      130.02       97.32     26.54 o 
  -2   6  15        1.83       -8.29     23.30 o 
  -1   6  15      151.44      129.76     27.03 o 
   0   6  15      101.72       90.51     26.10 o 
   1   6  15      117.16       77.89     21.00 o 
   2   6  15      104.75       54.56     20.09 o 
   3   6  15      395.58      463.67     31.46 o 
   4   6  15        2.39        0.18     19.54 o 
   5   6  15        0.63      -27.58     19.82 o 
   6   6  15       88.15       85.18     24.25 o 
   7   6  15      529.30      584.08     42.87 o 
   8   6  15       25.28       42.88     27.67 o 
   9   6  15      152.63      148.91     32.22 o 
  10   6  15        5.50        4.38     27.73 o 
 -11   7  15      109.13       75.12     24.26 o 
 -10   7  15        0.93      -29.89     19.93 o 
  -9   7  15       93.25       61.83     25.45 o 
  -8   7  15      137.14      130.04     26.42 o 
  -7   7  15        6.45      -27.20     24.44 o 
  -6   7  15        0.86       -9.41     27.63 o 
  -5   7  15      153.37       87.91     29.60 o 
  -4   7  15      152.77      164.93     30.23 o 
  -3   7  15       14.77      -18.69     23.84 o 
  -2   7  15       10.37      -24.19     23.09 o 
  -1   7  15      221.03      255.45     32.40 o 
   0   7  15      388.67      399.21     36.78 o 
   1   7  15       66.72       57.70     25.98 o 
   2   7  15      121.31      155.44     23.72 o 
   3   7  15      256.25      256.35     33.16 o 
   4   7  15       99.77      110.46     24.21 o 
   5   7  15      464.66      453.38     33.41 o 
   6   7  15      160.77      141.55     26.11 o 
   7   7  15        6.97      -22.55     21.92 o 
   8   7  15        0.03      -22.08     29.68 o 
   9   7  15      103.48       82.14     32.56 o 
 -10   8  15       23.70       -6.58     24.36 o 
  -9   8  15       37.47       10.73     23.24 o 
  -8   8  15      171.59      134.01     32.43 o 
  -7   8  15        6.08      -13.96     26.17 o 
  -6   8  15       85.26       32.92     28.48 o 
  -5   8  15        0.85      -32.85     24.40 o 
  -4   8  15      250.65      257.10     34.89 o 
  -3   8  15       73.40       54.29     27.14 o 
  -2   8  15      539.86      561.32     42.21 o 
  -1   8  15      102.69       78.10     27.18 o 
   0   8  15       10.13       17.90     25.15 o 
   1   8  15        0.12      -18.84     24.52 o 
   2   8  15      335.75      381.19     38.34 o 
   3   8  15       52.68       41.60     21.88 o 
   4   8  15      101.16      103.82     23.85 o 
   5   8  15       33.34        8.28     22.09 o 
   6   8  15      105.64       87.50     30.00 o 
   7   8  15        0.33       -9.75     22.90 o 
   8   8  15      262.83      353.57     39.90 o 
  -9   9  15       65.42       38.66     30.19 o 
  -8   9  15        0.05        2.79     27.99 o 
  -7   9  15       15.03      -39.71     26.48 o 
  -6   9  15       50.35       42.66     29.31 o 
  -5   9  15      254.67      252.08     36.53 o 
  -4   9  15        1.20       20.22     26.60 o 
  -3   9  15       38.25      -26.58     25.21 o 
  -2   9  15       22.36       -5.43     26.36 o 
  -1   9  15      412.97      423.64     41.05 o 
   0   9  15       33.35       43.72     28.49 o 
   1   9  15      707.48      979.50     54.61 o 
   2   9  15        1.39       57.75     28.35 o 
   3   9  15       46.95       59.66     28.42 o 
   4   9  15       16.60       17.56     22.70 o 
   5   9  15      379.86      401.28     34.56 o 
   6   9  15        6.00       20.14     23.51 o 
   7   9  15      207.90      162.41     29.63 o 
  -8  10  15       55.90       20.16     31.40 o 
  -7  10  15       54.61      -23.07     29.29 o 
  -6  10  15       95.13      117.80     36.66 o 
  -5  10  15       13.59       -2.06     27.31 o 
  -4  10  15        0.84       28.24     29.50 o 
  -3  10  15      298.90      328.32     38.38 o 
  -2  10  15      111.61      138.93     32.63 o 
  -1  10  15       86.88       28.29     27.66 o 
   0  10  15       27.45       39.50     28.40 o 
   1  10  15      203.91      225.39     34.16 o 
   2  10  15       96.60      154.44     33.22 o 
   3  10  15      414.47      539.31     52.69 o 
   4  10  15       66.50       52.81     29.42 o 
   5  10  15       24.49       20.16     29.68 o 
   6  10  15       15.30       17.81     29.81 o 
  -6  11  15      118.91      119.28     33.98 o 
  -5  11  15       33.57       82.98     33.02 o 
  -4  11  15      326.43      351.28     40.23 o 
  -3  11  15       14.80       17.21     29.36 o 
  -2  11  15        9.86       40.20     29.74 o 
  -1  11  15        4.12      -31.42     26.56 o 
   0  11  15      249.31      261.07     37.73 o 
   1  11  15       35.18       79.44     31.40 o 
   2  11  15       60.56       19.36     29.44 o 
   3  11  15        0.14      -13.79     28.45 o 
   4  11  15      103.75      120.63     33.37 o 
  -2  12  15       20.98        9.85     29.69 o 
  -1  12  15       90.82      108.72     34.08 o 
   0  12  15        0.10       -3.99     29.10 o 
 -12   0  16      156.59      157.96     42.38 o 
 -10   0  16        1.32      -46.24     30.83 o 
  -8   0  16      270.62      218.47     39.45 o 
  -6   0  16      482.55      584.40     49.70 o 
  -4   0  16       21.57      -27.89     18.59 o 
  -2   0  16       80.73       42.93     20.75 o 
   0   0  16        0.12      -31.62     21.08 o 
   2   0  16        6.26      -44.93     29.95 o 
   4   0  16        4.99      -34.38     32.89 o 
   6   0  16      226.66      209.50     50.46 o 
   8   0  16       22.51        2.36     41.02 o 
  10   0  16       78.30        4.93     46.20 o 
 -12   1  16       27.14      -20.85     25.27 o 
 -11   1  16       55.22       53.29     26.65 o 
 -10   1  16      143.95      112.97     26.95 o 
  -9   1  16      177.17      180.71     27.99 o 
  -8   1  16       50.98        1.20     22.69 o 
  -7   1  16       33.75       -8.76     26.23 o 
  -6   1  16      115.80       79.14     20.09 o 
  -5   1  16      220.02      203.55     22.40 o 
  -4   1  16       37.67        6.32     14.90 o 
  -3   1  16       66.53       52.83     15.64 o 
  -2   1  16       40.20        8.54     14.12 o 
  -1   1  16       27.24       -3.27     14.74 o 
   0   1  16       38.15       -2.29     16.15 o 
   1   1  16       83.50       64.82     30.52 o 
   2   1  16       39.86       11.99     19.29 o 
   3   1  16       25.93        5.65     23.38 o 
   4   1  16       44.94       31.02     26.26 o 
   5   1  16       90.00       98.53     31.75 o 
   6   1  16        2.93      -19.40     24.99 o 
   7   1  16       10.67      -33.27     24.63 o 
   8   1  16       26.80       21.48     30.78 o 
   9   1  16       51.64      -26.93     30.77 o 
  10   1  16       34.24       17.46     36.90 o 
 -12   2  16       60.61       64.56     28.63 o 
 -11   2  16       32.61        9.46     24.86 o 
 -10   2  16       45.52       54.13     25.36 o 
  -9   2  16       49.80       10.95     23.63 o 
  -8   2  16        0.25      -30.80     20.53 o 
  -7   2  16      312.88      338.87     26.37 o 
  -6   2  16        0.90      -25.19     16.79 o 
  -5   2  16        4.07      -24.09     16.06 o 
  -4   2  16       20.55       -5.35     16.10 o 
  -3   2  16      132.95      131.85     17.44 o 
  -2   2  16        5.53      -14.48     16.67 o 
  -1   2  16      110.52       97.51     20.14 o 
   0   2  16       68.75       43.91     18.69 o 
   1   2  16       83.29       82.29     19.08 o 
   2   2  16       39.47      -24.19     18.33 o 
   3   2  16       41.89       68.67     23.17 o 
   4   2  16        0.10      -46.57     31.05 o 
   5   2  16       45.33       -7.46     25.27 o 
   6   2  16       20.20      -35.59     23.73 o 
   7   2  16      148.26       90.53     34.22 o 
   8   2  16        0.11       -7.57     32.95 o 
   9   2  16       16.08      -43.38     31.19 o 
  10   2  16       27.52       27.16     33.30 o 
 -12   3  16        1.08      -14.08     25.47 o 
 -11   3  16        0.92       -8.52     24.44 o 
 -10   3  16      111.88      126.59     27.90 o 
  -9   3  16        9.87       -5.15     22.88 o 
  -8   3  16       17.92      -28.05     18.70 o 
  -7   3  16       10.72      -15.64     26.45 o 
  -6   3  16      257.54      260.63     24.63 o 
  -5   3  16        1.17      -24.99     16.66 o 
  -4   3  16      159.65      187.34     26.29 o 
  -3   3  16       30.79      -44.33     30.88 o 
  -2   3  16      269.89      297.09     25.72 o 
  -1   3  16        6.79       -4.40     17.23 o 
   0   3  16      736.09      695.34     35.47 o 
   1   3  16        0.15       17.65     17.83 o 
   2   3  16       71.95       40.86     18.95 o 
   3   3  16       30.42       20.13     22.76 o 
   4   3  16       55.14       56.62     22.99 o 
   5   3  16       86.34       40.73     22.77 o 
   6   3  16       47.84      -12.86     26.18 o 
   7   3  16        0.04      -37.30     43.84 o 
   8   3  16       35.21      -27.15     28.04 o 
   9   3  16       10.44      -37.51     28.94 o 
  10   3  16       30.23        9.35     34.63 o 
 -12   4  16       26.75       20.93     27.52 o 
 -11   4  16       45.53       49.16     26.64 o 
 -10   4  16        0.01      -32.60     21.73 o 
  -9   4  16       58.53       17.29     20.38 o 
  -8   4  16       11.08      -27.52     18.35 o 
  -7   4  16      211.28      234.09     24.65 o 
  -6   4  16       42.54        5.54     18.45 o 
  -5   4  16        2.10      -28.74     21.36 o 
  -4   4  16      126.49      104.29     25.65 o 
  -3   4  16      140.06      143.53     28.12 o 
  -2   4  16       90.36       33.70     24.01 o 
  -1   4  16      103.75       75.61     20.09 o 
   0   4  16      103.80      113.35     21.43 o 
   1   4  16      121.51      117.68     22.29 o 
   2   4  16      214.54      201.56     24.63 o 
   3   4  16      111.41       98.63     21.04 o 
   4   4  16      120.46       71.30     23.84 o 
   5   4  16       43.21       36.88     24.47 o 
   6   4  16        0.81      -15.53     23.81 o 
   7   4  16      173.22       83.32     33.45 o 
   8   4  16        7.25      -29.29     27.69 o 
   9   4  16        3.91      -41.16     27.44 o 
 -11   5  16       55.40       21.41     26.22 o 
 -10   5  16       54.65       68.57     23.41 o 
  -9   5  16       58.97       43.10     22.42 o 
  -8   5  16        2.05       -0.33     20.29 o 
  -7   5  16      196.71      173.22     26.49 o 
  -6   5  16       11.32      -20.03     24.81 o 
  -5   5  16      278.98      234.33     31.91 o 
  -4   5  16       56.91       53.64     34.02 o 
  -3   5  16        2.93      -31.21     22.86 o 
  -2   5  16        0.27      -31.39     21.45 o 
  -1   5  16      267.30      270.60     31.40 o 
   0   5  16        0.68       -5.56     18.40 o 
   1   5  16       82.35       85.75     21.25 o 
   2   5  16        3.98      -26.57     17.72 o 
   3   5  16       93.21      115.08     23.52 o 
   4   5  16       35.29       37.16     28.94 o 
   5   5  16      183.58      250.85     32.69 o 
   6   5  16       14.94       12.15     24.95 o 
   7   5  16        3.00      -35.30     23.54 o 
   8   5  16       31.54       46.02     33.57 o 
   9   5  16       96.72       96.75     37.25 o 
 -10   6  16       21.79      -16.41     21.59 o 
  -9   6  16        5.42       -4.02     22.98 o 
  -8   6  16      465.67      516.42     38.75 o 
  -7   6  16       13.94        2.17     27.25 o 
  -6   6  16      232.88      238.23     33.33 o 
  -5   6  16       35.45       -3.00     25.11 o 
  -4   6  16       41.83       17.18     25.42 o 
  -3   6  16       20.99      -11.79     24.74 o 
  -2   6  16      238.48      192.35     30.92 o 
  -1   6  16        5.69      -20.59     22.09 o 
   0   6  16       41.54       20.16     24.62 o 
   1   6  16       11.17      -27.10     18.07 o 
   2   6  16      210.47      219.81     25.90 o 
   3   6  16        7.08       18.80     20.87 o 
   4   6  16        0.26      -28.89     19.38 o 
   5   6  16        0.07      -11.38     23.87 o 
   6   6  16      298.12      275.30     34.96 o 
   7   6  16        7.92      -14.45     26.35 o 
   8   6  16      121.49      112.38     31.29 o 
 -10   7  16      146.17      157.46     33.04 o 
  -9   7  16        7.57       -7.11     23.92 o 
  -8   7  16        0.20      -37.79     26.16 o 
  -7   7  16       22.14      -19.63     27.82 o 
  -6   7  16      119.50      136.67     32.08 o 
  -5   7  16      103.58      112.62     30.75 o 
  -4   7  16       55.72       23.61     26.88 o 
  -3   7  16        6.41        2.45     24.75 o 
  -2   7  16       30.77       13.57     25.65 o 
  -1   7  16      235.76      284.23     34.16 o 
   0   7  16      112.87       92.16     27.80 o 
   1   7  16       62.55       40.70     26.94 o 
   2   7  16       38.50       31.11     26.64 o 
   3   7  16      134.29      117.10     24.45 o 
   4   7  16      150.25      202.59     27.58 o 
   5   7  16      126.33      109.71     25.63 o 
   6   7  16       34.42       27.38     26.52 o 
   7   7  16        0.06      -20.75     26.06 o 
  -9   8  16      113.00       79.10     38.77 o 
  -8   8  16        0.26      -19.12     28.84 o 
  -7   8  16      131.12      105.52     32.59 o 
  -6   8  16        1.08       -9.32     26.69 o 
  -5   8  16      100.21       56.73     28.83 o 
  -4   8  16       87.81       97.39     31.68 o 
  -3   8  16      453.53      510.98     42.29 o 
  -2   8  16       19.49       13.04     26.31 o 
  -1   8  16       22.98       27.09     26.44 o 
   0   8  16       24.19       21.23     27.81 o 
   1   8  16      230.93      317.14     36.58 o 
   2   8  16      100.76      121.23     34.73 o 
   3   8  16      188.80      269.33     57.62 o 
   4   8  16        7.57        2.46     22.52 o 
   5   8  16       27.70        6.16     23.88 o 
   6   8  16       19.92       36.04     24.75 o 
  -8   9  16       22.06      -22.06     29.06 o 
  -7   9  16        1.76      -12.31     28.95 o 
  -6   9  16      223.47      259.78     38.42 o 
  -5   9  16        8.21        2.66     27.93 o 
  -4   9  16       30.12       48.78     30.08 o 
  -3   9  16        1.85      -22.44     26.25 o 
  -2   9  16      276.13      252.34     37.84 o 
  -1   9  16        1.94       52.29     29.85 o 
   0   9  16      750.62      958.69    148.67 o 
   1   9  16        1.70       48.94     28.89 o 
   2   9  16       42.60       35.80     29.17 o 
   3   9  16       11.93       37.85     32.45 o 
   4   9  16      148.76      245.37     41.94 o 
   5   9  16       31.65       29.23     25.00 o 
  -6  10  16        1.63       -1.59     29.45 o 
  -5  10  16       41.10       46.29     31.23 o 
  -4  10  16      164.40      197.58     36.17 o 
  -3  10  16      179.87      215.91     36.57 o 
  -2  10  16      183.69      192.14     35.26 o 
  -1  10  16        0.97       -8.56     28.59 o 
   0  10  16       50.46       49.60     31.42 o 
   1  10  16      213.20      318.35     39.72 o 
   2  10  16      298.28      399.59     43.36 o 
   3  10  16      165.40      221.44     36.92 o 
  -2  11  16        3.34      -34.76     27.94 o 
  -1  11  16      124.96      160.31     35.41 o 
   0  11  16       28.87       32.71     30.67 o 
 -11   0  17        0.04      -53.31     35.54 o 
  -9   0  17      198.11      187.78     42.85 o 
  -7   0  17       87.28      121.48     37.85 o 
  -5   0  17        8.00      -31.03     20.69 o 
  -3   0  17      131.75       78.65     23.44 o 
  -1   0  17        0.19       -4.35     24.08 o 
   1   0  17       75.92       66.01     41.72 o 
   3   0  17        7.57      -35.30     33.69 o 
   5   0  17      220.55      268.70     58.18 o 
   7   0  17      142.09      119.99     51.37 o 
   9   0  17       35.51      -31.64     46.38 o 
 -11   1  17       63.12       61.39     28.30 o 
 -10   1  17       75.81       66.29     27.26 o 
  -9   1  17       10.46       -0.11     24.28 o 
  -8   1  17        1.12       -9.72     22.33 o 
  -7   1  17      113.44      102.39     34.52 o 
  -6   1  17      159.33      186.26     23.09 o 
  -5   1  17      135.91      110.65     21.22 o 
  -4   1  17       69.80       36.08     18.38 o 
  -3   1  17        1.33      -23.43     15.62 o 
  -2   1  17       10.80      -16.39     17.12 o 
  -1   1  17      107.97      100.69     23.36 o 
   0   1  17       45.76       22.47     21.43 o 
   1   1  17        0.18      -29.11     19.41 o 
   2   1  17       43.27       75.52     30.07 o 
   3   1  17       42.13       47.43     28.76 o 
   4   1  17      113.86      129.46     60.19 o 
   5   1  17       11.86       19.27     43.34 o 
   6   1  17       15.78       21.81     40.11 o 
   7   1  17       27.17      -20.16     29.97 o 
   8   1  17      109.45      115.81     38.95 o 
   9   1  17      116.58       91.66     36.72 o 
 -11   2  17       21.11        5.92     26.58 o 
 -10   2  17       47.29        5.60     24.67 o 
  -9   2  17        1.35      -30.36     22.38 o 
  -8   2  17      205.49      198.37     29.06 o 
  -7   2  17        5.40      -20.14     21.63 o 
  -6   2  17        0.08      -26.16     17.44 o 
  -5   2  17       35.91       11.30     18.39 o 
  -4   2  17      160.99      218.59     30.01 o 
  -3   2  17        0.82       18.33     22.62 o 
  -2   2  17       20.67        7.26     19.00 o 
  -1   2  17      151.25      139.62     22.46 o 
   0   2  17      182.56      207.38     27.87 o 
   1   2  17      163.04      184.51     27.38 o 
   2   2  17      172.45      197.72     28.61 o 
   3   2  17        3.13      -37.77     25.18 o 
   4   2  17       21.03       18.00     30.12 o 
   5   2  17       22.93      -18.62     69.01 o 
   6   2  17      163.93      176.03     38.49 o 
   7   2  17       13.76      -34.69     29.37 o 
   8   2  17       17.43      -25.06     31.26 o 
   9   2  17        0.81      -19.74     32.11 o 
 -11   3  17       82.68       97.91     29.73 o 
 -10   3  17        0.02      -35.93     23.95 o 
  -9   3  17       11.45       -5.23     23.71 o 
  -8   3  17        4.18      -31.93     21.29 o 
  -7   3  17      107.30       79.65     21.90 o 
  -6   3  17        5.42      -18.63     18.15 o 
  -5   3  17       87.36       62.94     34.25 o 
  -4   3  17       16.04       16.81     23.65 o 
  -3   3  17      165.83      181.92     29.50 o 
  -2   3  17       41.84       20.84     23.68 o 
  -1   3  17      731.80      974.84     42.47 o 
   0   3  17       54.86       69.44     21.17 o 
   1   3  17       41.95       41.74     22.87 o 
   2   3  17        0.60      -24.37     21.54 o 
   3   3  17      114.49      112.24     26.57 o 
   4   3  17      113.28       42.10     29.17 o 
   5   3  17       71.11       76.68     33.59 o 
   6   3  17       72.22       18.08     40.87 o 
   7   3  17       47.11       28.45     32.43 o 
   8   3  17        0.38      -36.74     50.77 o 
 -10   4  17       36.24        0.66     26.02 o 
  -9   4  17       36.27        3.23     25.51 o 
  -8   4  17       76.40       78.22     22.16 o 
  -7   4  17        0.18      -32.05     21.37 o 
  -6   4  17        5.98      -35.63     23.76 o 
  -5   4  17      157.64      172.06     29.70 o 
  -4   4  17      103.93       81.68     26.65 o 
  -3   4  17      105.65       70.67     27.27 o 
  -2   4  17        5.01      -26.89     21.92 o 
  -1   4  17        0.05       -3.21     23.90 o 
   0   4  17      110.93       84.62     22.34 o 
   1   4  17      280.60      305.93     28.43 o 
   2   4  17      114.11       87.82     26.23 o 
   3   4  17      154.26      111.08     27.30 o 
   4   4  17       30.03       33.89     29.54 o 
   5   4  17        0.68      -23.33     23.81 o 
   6   4  17      239.09      296.30     44.44 o 
   7   4  17       50.38       40.87     34.96 o 
   8   4  17        4.00      -44.45     29.89 o 
 -10   5  17       41.86       71.84     28.47 o 
  -9   5  17        9.91      -20.82     23.66 o 
  -8   5  17       75.76       42.30     26.53 o 
  -7   5  17       61.30       55.14     28.48 o 
  -6   5  17      423.61      462.01     41.24 o 
  -5   5  17        6.92      -23.76     24.88 o 
  -4   5  17       54.02       15.72     24.93 o 
  -3   5  17        5.89      -15.54     23.61 o 
  -2   5  17      245.23      277.27     34.12 o 
  -1   5  17        0.20      -23.38     24.21 o 
   0   5  17      191.74      215.34     31.48 o 
   1   5  17       77.81       88.75     22.99 o 
   2   5  17       30.30       21.62     20.98 o 
   3   5  17       60.89        4.64     24.84 o 
   4   5  17      260.95      197.99     32.33 o 
   5   5  17        4.89      -22.02     24.76 o 
   6   5  17        0.78      -39.63     26.42 o 
   7   5  17       73.78       63.24     35.86 o 
  -9   6  17      237.02      292.51     32.65 o 
  -8   6  17        7.43        0.84     28.67 o 
  -7   6  17      137.50      137.59     32.01 o 
  -6   6  17        0.01        2.90     26.58 o 
  -5   6  17       69.10      107.52     31.21 o 
  -4   6  17       86.25       67.59     28.46 o 
  -3   6  17      188.03      205.47     33.02 o 
  -2   6  17       62.70       75.26     28.38 o 
  -1   6  17        1.47      -14.03     24.29 o 
   0   6  17        1.22      -31.37     24.13 o 
   1   6  17      191.87      167.63     37.46 o 
   2   6  17       49.73        1.33     21.19 o 
   3   6  17        0.10      -30.27     20.18 o 
   4   6  17       12.91        0.56     26.42 o 
   5   6  17      164.24      171.09     32.87 o 
   6   6  17        2.35      -36.42     24.28 o 
   7   6  17      107.41      107.16     31.75 o 
  -8   7  17       67.93       67.15     31.67 o 
  -7   7  17      139.69      185.13     35.35 o 
  -6   7  17       97.72       78.75     31.58 o 
  -5   7  17      138.20      171.95     35.12 o 
  -4   7  17       14.70       12.20     28.23 o 
  -3   7  17        1.64       30.12     27.80 o 
  -2   7  17      200.89      222.54     34.08 o 
  -1   7  17      142.32      110.21     30.53 o 
   0   7  17       13.87        0.51     26.89 o 
   1   7  17       12.43       -8.99     26.64 o 
   2   7  17       80.93       92.83     29.55 o 
   3   7  17       53.27       29.15     22.89 o 
   4   7  17      138.96      135.49     27.54 o 
   5   7  17       78.78       63.52     36.70 o 
   6   7  17        6.35       24.15     27.41 o 
  -7   8  17       19.28        7.07     30.24 o 
  -6   8  17       15.97       63.67     31.27 o 
  -5   8  17       33.80       53.47     30.55 o 
  -4   8  17      316.44      338.88     39.18 o 
  -3   8  17        1.62       -6.45     29.01 o 
  -2   8  17       58.73       43.83     44.44 o 
  -1   8  17       81.25      105.87     32.39 o 
   0   8  17      207.70      274.32     37.80 o 
   1   8  17       59.93       79.02     30.37 o 
   2   8  17      298.78      337.79     39.75 o 
   3   8  17        2.04       -1.00     28.25 o 
   4   8  17        0.09       23.57     40.05 o 
  -5   9  17       24.78       29.17     31.02 o 
  -4   9  17       13.94       77.47     31.95 o 
  -3   9  17      167.77      205.92     36.59 o 
  -2   9  17       24.25       29.74     30.67 o 
  -1   9  17      464.01      539.02     59.51 o 
   0   9  17       24.37       56.99     32.10 o 
   1   9  17       25.83       47.94     31.98 o 
   2   9  17        5.56       24.18     35.98 o 
   3   9  17      103.02      156.05     35.61 o 
 -10   0  18      173.20      235.73     48.02 o 
  -8   0  18       27.82       -1.01     52.24 o 
  -6   0  18      205.72      159.23     38.56 o 
  -4   0  18      237.74      246.42     38.04 o 
  -2   0  18       11.99        4.30     37.16 o 
   0   0  18      298.88      377.30     61.06 o 
   2   0  18        0.04      -19.13     39.58 o 
   4   0  18      548.03      596.52     76.78 o 
   6   0  18      250.70      359.35     67.79 o 
 -10   1  18        0.42       14.38     27.02 o 
  -9   1  18       18.95       31.08     26.32 o 
  -8   1  18      153.23      139.73     29.08 o 
  -7   1  18      116.10      150.87     29.09 o 
  -6   1  18      141.42      152.51     27.44 o 
  -5   1  18        0.55       -9.77     19.20 o 
  -4   1  18        1.47      -33.12     22.08 o 
  -3   1  18      117.76      115.60     23.21 o 
  -2   1  18       58.40       64.43     24.12 o 
  -1   1  18       16.35       30.59     23.48 o 
   0   1  18        0.13       32.55     53.16 o 
   1   1  18      202.41      206.15     41.99 o 
   2   1  18       78.72       90.16     33.83 o 
   3   1  18      156.43       80.24     33.74 o 
   4   1  18       22.94        8.18     32.84 o 
   5   1  18       12.95       -2.15     32.51 o 
   6   1  18       80.89      141.55     48.22 o 
   7   1  18      222.28      243.68     45.42 o 
  -9   2  18      130.71      170.95     30.35 o 
  -8   2  18       12.08       -1.48     24.70 o 
  -7   2  18       19.72       34.15     25.47 o 
  -6   2  18       66.96       80.28     22.25 o 
  -5   2  18      287.09      369.14     36.01 o 
  -4   2  18        4.15       -9.49     23.65 o 
  -3   2  18        7.39       -7.51     24.38 o 
  -2   2  18       89.35       82.06     22.73 o 
  -1   2  18      571.25      817.39    112.02 o 
   0   2  18      201.60      360.67     72.61 o 
   1   2  18      270.77      264.36     39.95 o 
   2   2  18       18.87       20.17     31.12 o 
   3   2  18       14.79       -9.28     31.21 o 
   4   2  18       28.55        4.28     31.99 o 
   5   2  18      251.20      232.49     71.30 o 
   6   2  18       14.40       19.64     33.39 o 
   7   2  18       13.16      -35.69     34.89 o 
  -9   3  18        4.10       -7.44     25.86 o 
  -8   3  18      146.61      121.44     28.70 o 
  -7   3  18       23.56        6.43     28.34 o 
  -6   3  18       17.02       43.18     27.91 o 
  -5   3  18       11.04        1.76     25.14 o 
  -4   3  18      262.46      329.30     35.52 o 
  -3   3  18       14.74       13.70     26.90 o 
  -2   3  18      513.45      586.51     41.93 o 
  -1   3  18      105.44      170.24     47.76 o 
   0   3  18        0.38       41.99     25.71 o 
   1   3  18        9.20        1.39     24.73 o 
   2   3  18      381.44      415.43     37.61 o 
   3   3  18       46.84       34.85     31.42 o 
   4   3  18      110.95      120.46     36.48 o 
   5   3  18       68.99       83.91     36.54 o 
   6   3  18      131.97      137.26     57.26 o 
   7   3  18        4.70      -13.07     39.57 o 
  -9   4  18       37.68       59.88     32.82 o 
  -8   4  18        7.36       49.29     30.16 o 
  -7   4  18       47.97       17.77     28.14 o 
  -6   4  18      162.70      223.74     34.85 o 
  -5   4  18      139.65      223.35     40.33 o 
  -4   4  18      190.22      214.14     33.42 o 
  -3   4  18        0.27       12.49     26.14 o 
  -2   4  18        4.74        9.39     26.35 o 
  -1   4  18      262.76      311.15     36.59 o 
   0   4  18      259.31      320.13     35.88 o 
   1   4  18      108.92      111.66     29.10 o 
   2   4  18      127.00      138.79     30.87 o 
   3   4  18       61.08       62.79     27.76 o 
   4   4  18       35.39       24.93     32.25 o 
   5   4  18      194.69      227.39     57.19 o 
   6   4  18       83.18       79.32     37.12 o 
  -8   5  18       52.26       56.64     35.81 o 
  -7   5  18      326.72      392.64     42.86 o 
  -6   5  18        9.03       36.90     29.48 o 
  -5   5  18       25.73       -2.10     28.24 o 
  -4   5  18        4.14       -6.23     27.46 o 
  -3   5  18      173.44      219.96     56.18 o 
  -2   5  18        0.25       18.78     27.10 o 
  -1   5  18      192.51      206.97     33.37 o 
   0   5  18       59.14      109.43     30.43 o 
   1   5  18       78.19       50.22     28.10 o 
   2   5  18       64.66       73.65     27.90 o 
   3   5  18      195.19      174.22     41.10 o 
   4   5  18        9.23      -18.09     41.54 o 
   5   5  18        1.88        4.20     32.40 o 
  -7   6  18        1.93       62.24     31.11 o 
  -6   6  18      126.02      140.05     33.44 o 
  -5   6  18       62.74       70.80     31.08 o 
  -4   6  18      171.98      191.93     34.68 o 
  -3   6  18      132.59      123.98     31.68 o 
  -2   6  18        6.40       29.91     28.15 o 
  -1   6  18        5.41      -39.57     26.38 o 
   0   6  18      144.74      155.58     32.43 o 
   1   6  18       34.20       23.65     36.69 o 
   2   6  18        1.22       55.90     95.88 o 
   3   6  18       15.60       42.39     29.06 o 
   4   6  18      187.41      213.56     34.77 o 
   5   6  18        6.21       22.59     27.98 o 
  -6   7  18      153.11      282.28     44.88 o 
  -5   7  18        2.28        4.13     28.95 o 
  -4   7  18        7.25       -1.67     28.16 o 
  -3   7  18      118.52      139.90     34.78 o 
  -2   7  18      113.00      157.68     34.46 o 
  -1   7  18       19.79      -13.40     27.67 o 
   0   7  18       22.57       27.92     29.37 o 
   1   7  18       85.82       71.67     45.77 o 
   2   7  18       60.53       76.35     30.71 o 
   3   7  18       44.37       51.10     36.71 o 
  -4   8  18        3.29       -2.51     30.39 o 
  -3   8  18       45.19       72.59     33.35 o 
  -2   8  18       41.66       79.46     38.69 o 
  -1   8  18      183.20      198.73     37.33 o 
   0   8  18       15.73       76.57     32.58 o 
   1   8  18      234.02      325.50     40.44 o 
  -7   0  19      286.76      360.56     49.68 o 
  -5   0  19      183.50      223.55     62.14 o 
  -3   0  19       44.56       41.46     42.91 o 
  -1   0  19      342.73      451.51     65.03 o 
   1   0  19        6.53        3.61     46.46 o 
   3   0  19      544.32      707.54     84.97 o 
   5   0  19      177.31      309.42     68.60 o 
  -8   1  19       66.45      140.15     30.84 o 
  -7   1  19       70.24      101.70     29.29 o 
  -6   1  19       42.13       89.82     41.58 o 
  -5   1  19        8.35        5.40     37.04 o 
  -4   1  19      289.85      324.25     64.44 o 
  -3   1  19       22.44       46.31     33.32 o 
  -2   1  19       11.98       36.41     30.16 o 
  -1   1  19       30.24       42.61     30.58 o 
   0   1  19      297.80      341.40     43.16 o 
   1   1  19      102.13      147.63     36.39 o 
   2   1  19      234.27      299.25     45.02 o 
   3   1  19        1.80       11.03     46.07 o 
   4   1  19       37.13       84.61     36.43 o 
   5   1  19       95.65      181.37     65.41 o 
  -7   2  19       59.57      132.28     42.75 o 
  -6   2  19      290.08      336.69     48.78 o 
  -5   2  19        7.66       74.72     29.67 o 
  -4   2  19        2.45      -18.25     26.68 o 
  -3   2  19       45.33       54.34     36.45 o 
  -2   2  19      443.37      592.10     53.49 o 
  -1   2  19      107.78      148.35     35.09 o 
   0   2  19      280.00      376.28     45.32 o 
   1   2  19        7.17       28.18     33.97 o 
   2   2  19       77.29      124.81     38.61 o 
   3   2  19       14.69       -3.34     33.46 o 
   4   2  19      199.68      206.88     42.07 o 
   5   2  19       12.35       -8.49     34.55 o 
  -7   3  19        2.01      -20.98     36.76 o 
  -6   3  19        2.06       32.98     28.50 o 
  -5   3  19      323.06      420.06     48.89 o 
  -4   3  19        2.65       40.01     29.03 o 
  -3   3  19      310.26      323.01     37.53 o 
  -2   3  19       24.04       71.29     35.95 o 
  -1   3  19       63.54       70.98     36.69 o 
   0   3  19        7.30       64.09     27.99 o 
   1   3  19      531.34      858.52    215.01 o 
   2   3  19        0.29       52.90     33.77 o 
   3   3  19       92.04       79.26     36.99 o 
   4   3  19        0.97       -0.94     32.73 o 
  -6   4  19      158.00      196.30     35.56 o 
  -5   4  19       92.89      111.46     32.36 o 
  -4   4  19        1.71      -10.91     28.96 o 
  -3   4  19       15.06       22.31     29.26 o 
  -2   4  19      256.30      316.08     38.39 o 
  -1   4  19      176.75      257.38     76.71 o 
   0   4  19      102.45      176.54     40.74 o 
   1   4  19       20.86       29.09     35.46 o 
   2   4  19       80.93       74.02     44.58 o 
   3   4  19       85.83       54.69     36.27 o 
   4   4  19      133.62      138.62     40.72 o 
  -5   5  19        0.25       11.85     33.81 o 
  -4   5  19      147.60      183.84     35.06 o 
  -3   5  19        0.04      -26.44     29.87 o 
  -2   5  19       43.25       17.91     29.66 o 
  -1   5  19       15.08       10.65     31.34 o 
   0   5  19       96.98       44.25     35.58 o 
   1   5  19       25.88       35.41     35.77 o 
   2   5  19      111.54      228.26     44.07 o 
   3   5  19        1.22       -8.41     37.59 o 
  -4   6  19       16.70        6.42     30.51 o 
  -3   6  19       10.92       -3.91     36.38 o 
  -2   6  19        0.16      -13.61     35.63 o 
  -1   6  19      112.38      102.13     32.17 o 
   0   6  19        9.06      -40.85     27.23 o 
   1   6  19        1.90      -50.63     33.75 o 
  -2   0  20      173.57      184.40     56.37 o 
   0   0  20       17.28      -25.33     43.75 o 
   2   0  20      245.95      295.69     64.80 o 
  -5   1  20      214.26      284.87     68.40 o 
  -3   1  20       21.96      -24.23     40.98 o 
  -2   1  20       41.60       27.34     46.55 o 
  -1   1  20      170.39      190.03     39.46 o 
   0   1  20       69.44       62.43     35.22 o 
   1   1  20      141.30      203.58     41.92 o 
   2   1  20        4.63       57.66     35.90 o 
  -4   2  20       30.61       86.41     39.11 o 
  -3   2  20      221.58      249.27     59.07 o 
  -2   2  20       46.82      131.02     53.79 o 
  -1   2  20       47.85      122.43     53.09 o 
   0   2  20        0.44       45.30     33.96 o 
   1   2  20       71.63      118.21     38.01 o 
  -3   3  20        1.01       19.41     36.69 o 
  -2   3  20       83.98       84.51     54.13 o 
  -1   3  20        0.02       65.58     52.26 o 
   0   3  20      438.29      503.67     73.13 o 
                                                 
